# Supplementary material for: High nutrient loads amplify carbon cycling across California and New York coastal wetlands but with ambiguous effects on marsh integrity and sustainability
Source: PLoS One. 2022 Sep 9;17(9):e0273260. doi: 10.1371/journal.pone.0273260 (PMC9462672; doi:10.1371/journal.pone.0273260)
Supplement: S1 Data — Sampling locations, elevations, carbon dioxide efflux, microbial biomass, belowground production, decomposition, humification, stable isotopes, particle size distribution, and porewater sulfides, salinity, nutrients, and pH. (XLSX) [file pone.0273260.s001.xlsx]

## Sheet: Readme
LOCATIONS	Eight sites were sampled: two in Jamaica Bay (Black Bank, 40°37.329’N 73°49.895’W, Big Egg, 40°35.808’N 73°49.570’W); two on Shelter Island (Bass Creek, 41°2.597’ N 72°17.484’W; Mashomack Point41°1.692’N 72°16.805’W); two at Elkhorn Slough, CA (Coyote Marsh, 36°49.793’N 121°44.372’W, Old Salinas River Channel, 36°47.718’N 121°47.293’W); and two at Morro Bay, CA Chorro Creek Delta, 35°20.748’N 120…
METHODS
1. ELEVATION	Elevation was measured using static post processed kinetic (PPK) surveys conducted with a Trimble 4700 or 5700 survey grade GPS receiver post-processed using OPUS. Elevations were converted to tidal heights (the height relative to mean high water, MHW) using VDATUM (NOAA 2021). VDATUM was also used to estimate tidal range, as the elevation between mean higher high water (MHHW) and mean lower low …
2. CO2	Carbon dioxide efflux was measured in the low marsh at each study site during summertime peak respiration rates using a LiCor 8100 infrared gas analyzer outfitted with an opaque dome, with 10 cm PVC collars inserted in the soil approximately one hour before measurements were made. Incubations lasted three minutes, with observations of CO2 concentration made every second. Soil respiration measures…
3. MICROBIAL BIOMASS	Summer microbial biomass (C, P) was measured using the fumigation-extraction method at each litterbag deployment location. Four soil samples (0-3 cm) were collected within one meter of litterbag deployment sites; paired samples were either fumigated or not fumigated and extracted with 25 mL of 0.5M K2SO4, (for C,N) or 0.5 M NaHCO3 (for P). Fumigated samples were incubated for five days in evacuat…
4. PRODUCTION	Belowground production was measured using ingrowth bags from August 2013 to August 2014. Mesh bags for root and rhizome ingrowth were constructed using fiberglass window screen (1.5 mm mesh) that measured 30 cm in length and 10.0 cm in diameter. Ingrowth bags were tubular in shape, and open at the top and sewn closed at the bottom. Bags were filled with native sand that was collected <1 km from d…
5. DECOMPOSITION	Decomposition was measured for litter at the surface and at five sub-surface depths using a bag design with several separate pouches (0-2.5 cm; 5-7.5 cm; 10-12.5 cm; 15-17.5 cm; 20-22.5 cm). A total of 48 litter bags were deployed at each study site, 24 in the low marsh and 24 in the high marsh (total of 384 bags with six pouches each, for an overall n = 2304). Half the bags were filled with S. a…
SOILS
6. HUMIFICATION	Two soil cores 20-30 cm long from each site (one each from low and high marsh) were sectioned into 3-cm intervals for humification analysis. Dried soil samples were placed into 50 ml plastic tubes and dissolved in 25 ml of 8% NaOH solution. The samples were boiled in a water-bath at 95 ºC for 1.5 hours. The samples were then vacuum-filtered and diluted based on the rate of 12.5 ml of sample to 10…
7. ISOTOPES	Two soil cores 20-30 cm long from each site (one each from low and high marsh) were sectioned into 3-cm intervals and homogenized, dried, ground and analyzed for carbon, nitrogen, and stable isotopic ratios (δ15N, δ13C) using a Vario Cube elemental analyzer interfaced to an Isoprime 100 isotope ratio mass spectrometer (IRMS). Isotope ratios for carbon and nitrogen are reported in permille notatio…
8. PARTICLE SIZE	Soils were sub-sampled at 3-cm intervals and analyzed for particle size distribution using a LS 13-320 Beckman Coulter laser granulometer with polarized intensity differential scattering (diameter, D, from 0.04 to 2000 µm in 117 bins) after pretreatment with heated hydrogen peroxide to remove coarse organic matter present in the soil matrix (Gray et al. 2010). Soil texture values (%) were aggrega…
9. GRADISTAT OUTPUT	A computer program called GRADISTAT was used for the rapid analysis of grain size statistics from laser granulometry. Mean, mode, sorting, skewness and other statistics are calculated arithmetically and geometrically (in metric units) and logarithmically (in phi units) using moment and Folk and Ward graphical methods.
POREWATER	Porewater was monitored seasonally at sixteen locations over one calendar year using passive-diffusion porewater samplers. Samplers were constructed of 5 cm diameter PVC pipe screened at 15, 30, and 45 cm of depth. Inner casings held scintillation vials filled with deionized water capped with 45 mm Nitex screen aligned with screening depths, allowing the deionized water to equilibrate with porewa…
8. SULFIDES	Porewater was filtered, sub-sampled, and preserved (1:1) with a 0.22% solution of zinc acetate (Zn(O2CCH3)2) for hydrogen sulfide analysis. Porewater samples were analyzed colorimetrically for hydrogen sulfide concentration using a Genesys 2 spectrophotometer.
9. SALINITY	Porewater was analyzed for salinity using a refractometer.
10. NUTRIENTS	Porewater was filtered, sub-sampled, analyzed for nitrate plus nitrite, ammonium and phosphate using an Astoria Pacific A2 micro-segmented flow autoanalyzer (U.S. EPA methods 350.1, 353.2, and 365.2).

## Sheet: 1. ELEVATIONS
				elevation (m NAVD88)	elevation (m MHW)*
	Morro Bay	Chorro Creek Delta	Lo	1.707	0.244
	Morro Bay	Chorro Creek Delta	HI	1.867	0.404
	Morro Bay	Sweetwater Springs	LO	1.612	0.15
	Morro Bay	Sweetwater Springs	Hi	1.762	0.3
	Elkhorn Slough	Old Salinas River Channel	LO	1.477	0.038
	Elkhorn Slough	Old Salinas River Channel	Hi	1.687	0.248
	Elkhorn Slough	Coyote Marsh	LO	1.437	0.031
	Elkhorn Slough	Coyote Marsh	Hi	1.657	0.251
	Jamaica Bay	Big Egg	LO	0.445	-0.239
	Jamaica Bay	Big Egg	HI	0.657	-0.027
	Jamaica Bay	Black Bank	LO	0.338	-0.371
	Jamaica Bay	Black Bank	Hi	0.727	0.018
	Shelter Island	Bass Creek	LO	-0.129	-0.383
	Shelter Island	Bass Creek	Hi	0.216	-0.038
	Shelter Island	Mashomack	LO	0.08	-0.181
	Shelter Island	Mashomack	Hi	0.275	0.14
	*positive is above MHW, negative is below MHW

## Sheet: 2. CO2
						at +50s
	Day	Approx Time				Temp	uM/m2/s
	2013-08-23	18:30:00	Morro Bay	Sweetwater Springs	1	19.12	2.78					Morro Bay
	2013-08-23		Morro Bay	Sweetwater Springs	2	19.17	2.75
	2013-08-23		Morro Bay	Sweetwater Springs	3	18.94	2.66
	2013-08-23		Morro Bay	Sweetwater Springs	4	19.2	4.12
	2013-08-23		Morro Bay	Sweetwater Springs	5	19.21	4.1
	2013-08-23		Morro Bay	Sweetwater Springs	6	19.34	1.79
	2013-08-23		Morro Bay	Sweetwater Springs	7	19.16	2.95
	2013-08-23		Morro Bay	Sweetwater Springs	8	19.36	0.51
	2013-08-23		Morro Bay	Sweetwater Springs	9	19.24	1.55
	2013-08-23		Morro Bay	Sweetwater Springs	10	19.1	2.2
	2013-08-23		Morro Bay	Sweetwater Springs	11	18.69	4.35
	2013-08-23		Morro Bay	Sweetwater Springs	12	17.56	1.81
	2013-08-25	18:40:00	Elkhorn Slough	Coyote Marsh	1	21.61	0.78
	2013-08-25		Elkhorn Slough	Coyote Marsh	2	21.45	1.06
	2013-08-25		Elkhorn Slough	Coyote Marsh	3	20.84	0.81
	2013-08-25		Elkhorn Slough	Coyote Marsh	4	20	0.51
	2013-08-25		Elkhorn Slough	Coyote Marsh	5	19.29	1.02
	2013-08-25		Elkhorn Slough	Coyote Marsh	6	19.28	0.46
	2013-08-25		Elkhorn Slough	Coyote Marsh	7	18.96	0.75
	2013-08-25		Elkhorn Slough	Coyote Marsh	8	18.65	1.12
	2013-08-25		Elkhorn Slough	Coyote Marsh	9	18.53	0.47
	2013-08-25		Elkhorn Slough	Coyote Marsh	10	18.31	1.36
	2013-08-25		Elkhorn Slough	Coyote Marsh	11	18.21	0.85
	2013-08-25		Elkhorn Slough	Coyote Marsh	12	18.16	0.64
	2013-08-26	09:40:00	Elkhorn Slough	Old Salinas River	1	18.59	1.47
			Elkhorn Slough	Old Salinas River	2	18.41	1.07
			Elkhorn Slough	Old Salinas River	3	18.54	1.77
			Elkhorn Slough	Old Salinas River	4	18.76	1.27
			Elkhorn Slough	Old Salinas River	5	18.86	2.56
			Elkhorn Slough	Old Salinas River	6	19.05	0.63
			Elkhorn Slough	Old Salinas River	7	19.11	2.23
			Elkhorn Slough	Old Salinas River	8	19.03	0.54
			Elkhorn Slough	Old Salinas River	9	18.95	4.15
			Elkhorn Slough	Old Salinas River	10	18.7	1.83
			Elkhorn Slough	Old Salinas River	11	18.5	1
			Elkhorn Slough	Old Salinas River	12	18.43	3.22
	2013-08-22	17:00:00	Morro Bay	Chorro Creek Delta	1	24.28	2.19
			Morro Bay	Chorro Creek Delta	2	24.12	1.86
			Morro Bay	Chorro Creek Delta	3	23.78	0.83
			Morro Bay	Chorro Creek Delta	4	23.5	0.1
			Morro Bay	Chorro Creek Delta	5	23.63	0.44
			Morro Bay	Chorro Creek Delta	6	23.67	0.87
			Morro Bay	Chorro Creek Delta	7	23.66	0.46
			Morro Bay	Chorro Creek Delta	8	23.96	0.79
			Morro Bay	Chorro Creek Delta	9	23.3	3.54
			Morro Bay	Chorro Creek Delta	10	23.12	1.32
			Morro Bay	Chorro Creek Delta	11	23.18	2.95
			Morro Bay	Chorro Creek Delta	12	23.43	1.17
	2013-08-10	19:40:00	Jamaica Bay	Black Bank	1	26.72	1.94
			Jamaica Bay	Black Bank	2	26.41	1.88
			Jamaica Bay	Black Bank	3	26.26	2.11
			Jamaica Bay	Black Bank	4	26.07	1.14
			Jamaica Bay	Black Bank	5	25.83	1.49
			Jamaica Bay	Black Bank	6	25.53	2.13
			Jamaica Bay	Black Bank	7	25.34	0.8
			Jamaica Bay	Black Bank	8	25.27	1.69
			Jamaica Bay	Black Bank	9	24.99	1.89
			Jamaica Bay	Black Bank	10	24.88	1.9
			Jamaica Bay	Black Bank	11	24.81	1.33
			Jamaica Bay	Black Bank	12	24.8	2.85
	2013-08-11	08:00:00	Shelter Island	Bass Creek	1	22.34	1.91
			Shelter Island	Bass Creek	2	22.14	1.32
			Shelter Island	Bass Creek	3	22.48	0.84
			Shelter Island	Bass Creek	4	21.84	0.66
			Shelter Island	Bass Creek	5	21.65	0.91
			Shelter Island	Bass Creek	6	21.75	0.63
			Shelter Island	Bass Creek	7	22.16	3.6
			Shelter Island	Bass Creek	8	22.9	1
			Shelter Island	Bass Creek	9	22.91	1.23
			Shelter Island	Bass Creek	10	23.39	1.41
			Shelter Island	Bass Creek	11	23.36	2.15
			Shelter Island	Bass Creek	12	23.72	1.81
	2013-08-10	08:00:00	Jamaica Bay	Big Egg	1	23.26	6.3
			Jamaica Bay	Big Egg	2	23.43	0.74
			Jamaica Bay	Big Egg	3	23.3	3.14
			Jamaica Bay	Big Egg	4	23.37	1.85
			Jamaica Bay	Big Egg	5	23.25	1.16
			Jamaica Bay	Big Egg	6	failled
			Jamaica Bay	Big Egg	7	23.69	2.24
			Jamaica Bay	Big Egg	8	23.79	1.04
			Jamaica Bay	Big Egg	9	24.85	2.02
			Jamaica Bay	Big Egg	10	24.4	2.2
			Jamaica Bay	Big Egg	11	24.02	1.98
			Jamaica Bay	Big Egg	12	23.86	1.86
	2013-08-11	12:00:00	Shelter Island	Mashomack Point	1	33.5	0.93
			Shelter Island	Mashomack Point	2	33.53	0.71
			Shelter Island	Mashomack Point	3	32.52	1.99
			Shelter Island	Mashomack Point	4	31.41	0.94
			Shelter Island	Mashomack Point	5	30.8	0.84
			Shelter Island	Mashomack Point	6	29.87	1.21
			Shelter Island	Mashomack Point	7	30.11	1.14
			Shelter Island	Mashomack Point	8	31.03	1.36
			Shelter Island	Mashomack Point	9	31.28	0.9
			Shelter Island	Mashomack Point	10	31.01	5.1
			Shelter Island	Mashomack Point	11	30.73	1.09
			Shelter Island	Mashomack Point	12	30.34	1.09

## Sheet: 3. MICROBIAL BIOMASS
			microbial biomass (mg P / kg)
	Elkhorn Slough	Old Salinas River	81.9766	Hi
	Elkhorn Slough	Old Salinas River	85.9948	Hi
	Elkhorn Slough	Old Salinas River	91.6894	Hi
	Elkhorn Slough	Old Salinas River	46.9775	Hi
	Elkhorn Slough	Old Salinas River	120.136	Lo
	Elkhorn Slough	Old Salinas River	90.0083	Lo
	Elkhorn Slough	Old Salinas River	67.0024	Lo
	Elkhorn Slough	Old Salinas River	75.1938	Lo
	Elkhorn Slough	Coyote	50.782	Hi
	Elkhorn Slough	Coyote	143.317	Hi
	Elkhorn Slough	Coyote	125.783	Hi
	Elkhorn Slough	Coyote	430.803	Hi
	Elkhorn Slough	Coyote	280.821	Lo
	Elkhorn Slough	Coyote	252.553	Lo
	Elkhorn Slough	Coyote	290.964	Lo
	Elkhorn Slough	Coyote	225.279	Lo
	Morro Bay	Sweetwater Springs	109.619	Hi
	Morro Bay	Sweetwater Springs	184.304	Hi
	Morro Bay	Sweetwater Springs	193.61	Hi
	Morro Bay	Sweetwater Springs	126.597	Hi
	Morro Bay	Sweetwater Springs	85.4942	Lo
	Morro Bay	Sweetwater Springs	49.8116	Lo
	Morro Bay	Sweetwater Springs	158.883	Lo
	Morro Bay	Sweetwater Springs	195.687	Lo
	Morro Bay	Chorro Creek	62.194	Hi
	Morro Bay	Chorro Creek	12.758	Hi
	Morro Bay	Chorro Creek	24.1935	Hi
	Morro Bay	Chorro Creek	29.8218	Hi
	Morro Bay	Chorro Creek	180.801	Lo
	Morro Bay	Chorro Creek	147.881	Lo
	Morro Bay	Chorro Creek	125.464	Lo
	Jamaica Bay	Big Egg	210.049	Hi
	Jamaica Bay	Big Egg	171.318	Hi
	Jamaica Bay	Big Egg	0	Hi		(extracted P of unfumed < extracted P of fumed, zero microbial biomass within error of methdo)
	Jamaica Bay	Big Egg	0	Hi		(extracted P of unfumed < extracted P of fumed, zero microbial biomass within error of methdo)
	Jamaica Bay	Big Egg	202.125	Lo
	Jamaica Bay	Big Egg	67.1292	Lo
	Jamaica Bay	Big Egg	76.0991	Lo
	Jamaica Bay	Big Egg	95.0928	Lo
	Jamaica Bay	Black Bank	254.561	Hi
	Jamaica Bay	Black Bank	181.964	Hi
	Jamaica Bay	Black Bank	104.947	Hi
	Jamaica Bay	Black Bank	166.351	Hi
	Jamaica Bay	Black Bank	104.698	Lo
	Jamaica Bay	Black Bank	112.082	Lo
	Jamaica Bay	Black Bank	95.7469	Lo
	Jamaica Bay	Black Bank	152.252	Lo
	Shelter Island	Bass Creek	595.82	Hi
	Shelter Island	Bass Creek	435.459	Hi
	Shelter Island	Bass Creek	662.084	Hi
	Shelter Island	Bass Creek	386.358	Hi
	Shelter Island	Bass Creek	74.7637	Lo
	Shelter Island	Bass Creek	100.877	Lo
	Shelter Island	Bass Creek	173.51	Lo
	Shelter Island	Bass Creek	153.391	Lo
	Shelter Island	Mashomack	502.978	Hi
	Shelter Island	Mashomack	149.949	Hi
	Shelter Island	Mashomack	75.6485	Hi
	Shelter Island	Mashomack	471.371	Hi
	Shelter Island	Mashomack	225.865	Lo
	Shelter Island	Mashomack	131.997	Lo
	Shelter Island	Mashomack	130.182	Lo
	Shelter Island	Mashomack	114.663	Lo

## Sheet: 4. PRODUCTION
			Replicate		per 3" core	scaled to 1sq. m
	Morro Bay	Sweetwater Springs	1	Hi	0.5385	117.931
	Morro Bay	Sweetwater Springs	2	Hi	1.3026	285.269
	Morro Bay	Sweetwater Springs	3	Hi	0.5916	129.56
	Morro Bay	Sweetwater Springs	1	Lo	0.0927	20.3013
	Morro Bay	Sweetwater Springs	2	Lo	0.6836	149.708
	Morro Bay	Sweetwater Springs	3	Lo	0.1761	38.5659
	Morro Bay	Chorro Creek Delta	1	Hi	0.1636	35.8284
	Morro Bay	Chorro Creek Delta	2	Hi	0.405	88.695
	Morro Bay	Chorro Creek Delta	3	Hi	0.2195	48.0705
	Morro Bay	Chorro Creek Delta	1	Lo	0.9405	205.97
	Morro Bay	Chorro Creek Delta	2	Lo	0.865	189.435
	Morro Bay	Chorro Creek Delta	3	Lo	0.1118	24.4842
	Elkhorn Slough	Coyote Marsh	1	Hi	0.3515	76.9785
	Elkhorn Slough	Coyote Marsh	2	Hi	0.2808	61.4952
	Elkhorn Slough	Coyote Marsh	3	Hi	0.5306	116.201
	Elkhorn Slough	Coyote Marsh	1	Lo	1.0518	230.344
	Elkhorn Slough	Coyote Marsh	2	Lo	0.1587	34.7553
	Elkhorn Slough	Coyote Marsh	3	Lo	0.1285	28.1415
	Elkhorn Slough	Old Salinas River	1	Hi	1.366	299.154
	Elkhorn Slough	Old Salinas River	2	Hi	0.6533	143.073
	Elkhorn Slough	Old Salinas River	3	Hi	0.918	201.042
	Elkhorn Slough	Old Salinas River	1	Lo	1.8626	407.909
	Elkhorn Slough	Old Salinas River	2	Lo	0.2683	58.7577
	Elkhorn Slough	Old Salinas River	3	Lo	0.2952	64.6488
	Jamaica Bay	Big Egg	1	Hi	0.4617	101.112
	Jamaica Bay	Big Egg	2	Hi	2.0736	454.118
	Jamaica Bay	Big Egg	3	Hi	5.765	1262.54
	Jamaica Bay	Big Egg	1	Lo	2.0436	447.548
	Jamaica Bay	Big Egg	2	Lo	5.0188	1099.12
	Jamaica Bay	Black Bank	1	Hi	2.2948	502.561
	Jamaica Bay	Black Bank	2	Hi	2.0473	448.359
	Jamaica Bay	Black Bank	3	Hi	5.5097	1206.62
	Jamaica Bay	Black Bank	1	Lo	3.2256	706.406
	Jamaica Bay	Black Bank	2	Lo	0.6202	135.824
	Jamaica Bay	Black Bank	3	Lo	1.3944	305.374
	Shelter Island	Bass Creek	1	Hi	1.4329	313.805
	Shelter Island	Bass Creek	2	Hi	0.4376	95.8344
	Shelter Island	Bass Creek	3	Hi	0.4667	102.207
	Shelter Island	Bass Creek	1	Lo	0.4096	89.7024
	Shelter Island	Bass Creek	2	Lo	3.4647	758.769
	Shelter Island	Bass Creek	3	Lo	1.6208	354.955
	Shelter Island	Mashomack	1	Hi	2.9165	638.713
	Shelter Island	Mashomack	2	Hi	0.23	50.37
	Shelter Island	Mashomack	3	Hi	0.5326	116.639
	Shelter Island	Mashomack	1	Lo	0.8588	188.077
	Shelter Island	Mashomack	2	Lo	0.8327	182.361
	Shelter Island	Mashomack	3	Lo	0.8837	193.53

## Sheet: 5. DECOMPOSITION
	MORRO BAY
WEIGHT										%MASS REMAINING
	surface	surface	surface	surface	surface	surface	surface	surface			surface	surface	surface	surface	surface	surface	surface	surface
	Morro Bay	Morro Bay	Morro Bay	Morro Bay	Morro Bay	Morro Bay	Morro Bay	Morro Bay			Morro Bay	Morro Bay	Morro Bay	Morro Bay	Morro Bay	Morro Bay	Morro Bay	Morro Bay
	Spartina	Salicornia	Spartina	Salicornia	Spartina	Salicornia	Spartina	Salicornia			Spartina	Salicornia	Spartina	Salicornia	Spartina	Salicornia	Spartina	Salicornia
	Sweetwater	Sweetwater	Sweetwater	Sweetwater	Chorro Creek	Chorro Creek	Chorro Creek	Chorro Creek			Aud	Aud	MBSP	MBSP	Aud	Aud	MBSP	MBSP
Day	Hi	Hi	Lo	Lo	Hi	Hi	Lo	Lo		Year	Hi	Hi	Hi	Hi	Lo	Lo	Lo	Lo
1	2	2	2	2	2	2	2	2		0.00273973	1	1	1	1	1	1	1	1
87	1.057	1.283	1.556	1.306	1.187	1.234	1.039	1.516		0.238356	0.5285	0.6415	0.5935	0.617	0.778	0.653	0.5195	0.758
148	0.3	1.253	0.55	1.172	0.952	1.12	1.244	1.458		0.405479	0.15	0.6265	0.476	0.56	0.275	0.586	0.622	0.729
203		1.33	0.782	0.695	1.221	0.744	1.588	0.75		0.556164		0.665	0.6105	0.372	0.391	0.3475	0.794	0.375
300			0.51	0.938	0.432	1.435	0.614	1.22		0.821918			0.216	0.7175	0.255	0.469	0.307	0.61
343			0.283	1.068	0.654	1.051	0.741	1.264		0.939726			0.327	0.5255	0.1415	0.534	0.3705	0.632
461	0.056		0.05	0.485		0.848	0.41	1.119		1.26301	0.028			0.424	0.025	0.2425	0.205	0.5595
	0-2.5 cm	0-2.5 cm	0-2.5 cm	0-2.5 cm	0-2.5 cm	0-2.5 cm	0-2.5 cm	0-2.5 cm			0-2.5 cm	0-2.5 cm	0-2.5 cm	0-2.5 cm	0-2.5 cm	0-2.5 cm	0-2.5 cm	0-2.5 cm
	Morro Bay	Morro Bay	Morro Bay	Morro Bay	Morro Bay	Morro Bay	Morro Bay	Morro Bay			Morro Bay	Morro Bay	Morro Bay	Morro Bay	Morro Bay	Morro Bay	Morro Bay	Morro Bay
	Spartina	Salicornia	Spartina	Salicornia	Spartina	Salicornia	Spartina	Salicornia			Spartina	Salicornia	Spartina	Salicornia	Spartina	Salicornia	Spartina	Salicornia
	Sweetwater	Sweetwater	Sweetwater	Sweetwater	Chorro Creek	Chorro Creek	Chorro Creek	Chorro Creek			Aud	Aud	MBSP	MBSP	Aud	Aud	MBSP	MBSP
Day	Hi	Hi	Lo	Lo	Hi	Hi	Lo	Lo		Year	Hi	Hi	Hi	Hi	Lo	Lo	Lo	Lo
1	0.25	0.25	0.25	0.25	0.25	0.25	0.25	0.25		0.00273973	1	1	1	1	1	1	1	1
87	0.214	0.109	0.192	0.252	0.229	0.127	0.201	-0.005		0.238356	0.856	0.436	0.916	0.508	0.768	1.008	0.804	-0.02
148	0.176	0.042	0.189	0.03	0.175	0.064	0.239	0.138		0.405479	0.704	0.168	0.7	0.256	0.756	0.12	0.956	0.552
203		0.147	0.028	0.175	0.086	0.185	0.162	0.259		0.556164		0.588	0.344	0.74	0.112	0.7	0.648	1.036
300			0.133	0.062	0.162	0.077	0.226	0.127		0.821918			0.648	0.308	0.532	0.248	0.904	0.508
343			0.089	0.164	0.13	0.063	0.218	0.066		0.939726			0.52	0.252	0.356	0.656	0.872	0.264
461	0.077		0.15	0.017		0.063	0.196	0.076		1.26301	0.308			0.252	0.6	0.068	0.784	0.304
	5-7.5 cm	5-7.5 cm	5-7.5 cm	5-7.5 cm	5-7.5 cm	5-7.5 cm	5-7.5 cm	5-7.5 cm			5-7.5 cm	5-7.5 cm	5-7.5 cm	5-7.5 cm	5-7.5 cm	5-7.5 cm	5-7.5 cm	5-7.5 cm
	Morro Bay	Morro Bay	Morro Bay	Morro Bay	Morro Bay	Morro Bay	Morro Bay	Morro Bay			Morro Bay	Morro Bay	Morro Bay	Morro Bay	Morro Bay	Morro Bay	Morro Bay	Morro Bay
	Spartina	Salicornia	Spartina	Salicornia	Spartina	Salicornia	Spartina	Salicornia			Spartina	Salicornia	Spartina	Salicornia	Spartina	Salicornia	Spartina	Salicornia
	Sweetwater	Sweetwater	Sweetwater	Sweetwater	Chorro Creek	Chorro Creek	Chorro Creek	Chorro Creek			Aud	Aud	MBSP	MBSP	Aud	Aud	MBSP	MBSP
Day	Hi	Hi	Lo	Lo	Hi	Hi	Lo	Lo		Year	Hi	Hi	Hi	Hi	Lo	Lo	Lo	Lo
1	0.25	0.25	0.25	0.25	0.25	0.25	0.25	0.25		0.00273973	1	1	1	1	1	1	1	1
87	0.226	0.236	0.23	0.054	0.217	0.202	0.237	0.212		0.238356	0.904	0.944	0.868	0.808	0.92	0.216	0.948	0.848
148	0.062	0.111	0.179	0.11	0.22	0.094	0.252	0.114		0.405479	0.248	0.444	0.88	0.376	0.716	0.44	1.008	0.456
203		0.212	0.103	0.16	0.075	0.207	0.156	0.236		0.556164		0.848	0.3	0.828	0.412	0.64	0.624	0.944
300			0.161	0.1	0.176	0.107	0.21	0.127		0.821918			0.704	0.428	0.644	0.4	0.84	0.508
343			0.164	0.12	0.106	0.116	0.216	0.124		0.939726			0.424	0.464	0.656	0.48	0.864	0.496
461	0.091		0.158	0.142		0.128	0.226	0.14		1.26301	0.364			0.512	0.632	0.568	0.904	0.56
	10-12.5 cm	10-12.5 cm	10-12.5 cm	10-12.5 cm	10-12.5 cm	10-12.5 cm	10-12.5 cm	10-12.5 cm			10-12.5 cm	10-12.5 cm	10-12.5 cm	10-12.5 cm	10-12.5 cm	10-12.5 cm	10-12.5 cm	10-12.5 cm
	Morro Bay	Morro Bay	Morro Bay	Morro Bay	Morro Bay	Morro Bay	Morro Bay	Morro Bay			Morro Bay	Morro Bay	Morro Bay	Morro Bay	Morro Bay	Morro Bay	Morro Bay	Morro Bay
	Spartina	Salicornia	Spartina	Salicornia	Spartina	Salicornia	Spartina	Salicornia			Spartina	Salicornia	Spartina	Salicornia	Spartina	Salicornia	Spartina	Salicornia
	Sweetwater	Sweetwater	Sweetwater	Sweetwater	Chorro Creek	Chorro Creek	Chorro Creek	Chorro Creek			Aud	Aud	MBSP	MBSP	Aud	Aud	MBSP	MBSP
Day	Hi	Hi	Lo	Lo	Hi	Hi	Lo	Lo		Year	Hi	Hi	Hi	Hi	Lo	Lo	Lo	Lo
1	0.25	0.25	0.25	0.25	0.25	0.25	0.25	0.25		0.00273973	1	1	1	1	1	1	1	1
87	0.227	0.328	0.212	0.319	0.243	0.154	0.233	-0.032		0.238356	0.908	1.312	0.972	0.616	0.848	1.276	0.932	-0.128
148	0.401	0.172	0.197	0.128	0.195	0.055	0.232	0.149		0.405479	1.604	0.688	0.78	0.22	0.788	0.512	0.928	0.596
203		0.222	0.041	0.185	0.263	0.15	0.198	0.26		0.556164		0.888	1.052	0.6	0.164	0.74	0.792	1.04
300			0.202	0.066	0.149	0.098	0.235	0.082		0.821918			0.596	0.392	0.808	0.264	0.94	0.328
343			0.184	0.09	0.174	0.111	0.223	0.178		0.939726			0.696	0.444	0.736	0.36	0.892	0.712
461	0.141		0.202	0.125		0.063	0.235	0.173		1.26301	0.564			0.252	0.808	0.5	0.94	0.692
	15-17.5 cm	15-17.5 cm	15-17.5 cm	15-17.5 cm	15-17.5 cm	15-17.5 cm	15-17.5 cm	15-17.5 cm			15-17.5 cm	15-17.5 cm	15-17.5 cm	15-17.5 cm	15-17.5 cm	15-17.5 cm	15-17.5 cm	15-17.5 cm
	Morro Bay	Morro Bay	Morro Bay	Morro Bay	Morro Bay	Morro Bay	Morro Bay	Morro Bay			Morro Bay	Morro Bay	Morro Bay	Morro Bay	Morro Bay	Morro Bay	Morro Bay	Morro Bay
	Spartina	Salicornia	Spartina	Salicornia	Spartina	Salicornia	Spartina	Salicornia			Spartina	Salicornia	Spartina	Salicornia	Spartina	Salicornia	Spartina	Salicornia
	Sweetwater	Sweetwater	Sweetwater	Sweetwater	Chorro Creek	Chorro Creek	Chorro Creek	Chorro Creek			Aud	Aud	Aud	Aud	MBSP	MBSP	MBSP	MBSP
Day	Hi	Hi	Lo	Lo	Hi	Hi	Lo	Lo		Year	Hi	Hi	Lo	Lo	Hi	Hi	Lo	Lo
1	0.25	0.25	0.25	0.25	0.25	0.25	0.25	0.25		0.00273973	1	1	1	1	1	1	1	1
87	0.296	0.315	0.207	0.273	0.224	0.178	0.215	0.05		0.238356	1.184	1.26	0.828	1.092	0.896	0.712	0.86	0.2
148	0.026	0.189	0.258	0.137	0.17	0.124	0.206	0.147		0.405479	0.104	0.756	1.032	0.548	0.68	0.496	0.824	0.588
203		0.404	0.039	0.204	0.216	0.167	0.156	0.376		0.556164		1.616	0.156	0.816	0.864	0.668	0.624	1.504
300			0.236	0.08	0.206	0.036	0.235	0.17		0.821918			0.944	0.32	0.824	0.144	0.94	0.68
343			0.189	0.081	0.145	0.036	0.219	0.11		0.939726			0.756	0.324	0.58	0.144	0.876	0.44
461	0.195		0	0.099		0.112	0.243	0.151		1.26301	0.78		0	0.396		0.448	0.972	0.604
	20-22.5 cm	20-22.5 cm	20-22.5 cm	20-22.5 cm	20-22.5 cm	20-22.5 cm	20-22.5 cm	20-22.5 cm			20-22.5 cm	20-22.5 cm	20-22.5 cm	20-22.5 cm	20-22.5 cm	20-22.5 cm	20-22.5 cm	20-22.5 cm
	Morro Bay	Morro Bay	Morro Bay	Morro Bay	Morro Bay	Morro Bay	Morro Bay	Morro Bay			Morro Bay	Morro Bay	Morro Bay	Morro Bay	Morro Bay	Morro Bay	Morro Bay	Morro Bay
	Spartina	Salicornia	Spartina	Salicornia	Spartina	Salicornia	Spartina	Salicornia			Spartina	Salicornia	Spartina	Salicornia	Spartina	Salicornia	Spartina	Salicornia
	Sweetwater	Sweetwater	Sweetwater	Sweetwater	Chorro Creek	Chorro Creek	Chorro Creek	Chorro Creek			Aud	Aud	MBSP	MBSP	Aud	Aud	MBSP	MBSP
Day	Hi	Hi	Lo	Lo	Hi	Hi	Lo	Lo		Year	Hi	Hi	Hi	Hi	Lo	Lo	Lo	Lo
1	0.25	0.25	0.25	0.25	0.25	0.25	0.25	0.25		0.00273973	1	1	1	1	1	1	1	1
87	0.276	0.114	0.144	0.122	0.264	0.203	0.202	0.355		0.238356	1.104	0.456	1.056	0.812	0.576	0.488	0.808	1.42
148	0.243	0.123	0.304	0.096	0.257	0.109	0.131	0.155		0.405479	0.972	0.492	1.028	0.436	1.216	0.384	0.524	0.62
203		0.216	0.185	0.213	0.263	0.176	0.194	0.291		0.556164		0.864	1.052	0.704	0.74	0.852	0.776	1.164
300			0.252	0.15	0.238	0.06	0.245	0.134		0.821918			0.952	0.24	1.008	0.6	0.98	0.536
343			0.207	0.041	0.251	0.098	0.225	0.067		0.939726			1.004	0.392	0.828	0.164	0.9	0.268
461	0.176		0.224	0.106		0.03	0.224	0.205		1.26301	0.704		0	0.12	0.896	0.424	0.896	0.82
	ELKHORN SLOUGH
WEIGHT										%MASS REMAINING
	surface	surface	surface	surface	surface	surface	surface	surface			surface	surface	surface	surface	surface	surface	surface	surface
	Elkhorn Slough	Elkhorn Slough	Elkhorn Slough	Elkhorn Slough	Elkhorn Slough	Elkhorn Slough	Elkhorn Slough	Elkhorn Slough			Elkhorn Slough	Elkhorn Slough	Elkhorn Slough	Elkhorn Slough	Elkhorn Slough	Elkhorn Slough	Elkhorn Slough	Elkhorn Slough
	Spartina	Salicornia	Spartina	Salicornia	Spartina	Salicornia	Spartina	Salicornia			Spartina	Salicornia	Spartina	Salicornia	Spartina	Salicornia	Spartina	Salicornia
	Coyote	Coyote	Coyote	Coyote	Harbor	Harbor	Harbor	Harbor			Coyote	Coyote	Harbor	Harbor	Coyote	Coyote	Harbor	Harbor
Day	Hi	Hi	Lo	Lo	Hi	Hi	Lo	Lo		Year	Hi	Hi	Hi	Hi	Lo	Lo	Lo	Lo
1	2	2	2	2	2	2	2	2		0.00273973	1	1	1	1	1	1	1	1
87	0.919	1.146	1.253	1.114						0.238356	0.4595	0.573			0.6265	0.557
148	0.593	0.859	0.668	0.969						0.405479	0.2965	0.4295			0.334	0.4845
208	0.95	0.26	0.818	0.355	0.714	0.327	1.122	0.236		0.569863	0.475	0.13	0.357	0.1635	0.409	0.1775	0.561	0.118
304	0.087	0.444	0.158	0.708	0.245	0.556	0.106	0.825		0.832877	0.0435	0.222	0.1225	0.278	0.079	0.354	0.053	0.4125
330	0.104	0.351	0.381	0.233	0.075	0.342	0.053	0.3		0.90411	0.052	0.1755	0.0375	0.171	0.1905	0.1165	0.0265	0.15
458	-0.001	0.339	0.004	0.476	-0.001	0.218	0.084	0.605		1.25479	-0.0005	0.1695	-0.0005	0.109	0.002	0.238	0.042	0.3025
	0-2.5 cm	0-2.5 cm	0-2.5 cm	0-2.5 cm	0-2.5 cm	0-2.5 cm	0-2.5 cm	0-2.5 cm			0-2.5 cm	0-2.5 cm	0-2.5 cm	0-2.5 cm	0-2.5 cm	0-2.5 cm	0-2.5 cm	0-2.5 cm
	Elkhorn Slough	Elkhorn Slough	Elkhorn Slough	Elkhorn Slough	Elkhorn Slough	Elkhorn Slough	Elkhorn Slough	Elkhorn Slough		%MASS REMAINING	Elkhorn Slough	Elkhorn Slough	Elkhorn Slough	Elkhorn Slough	Elkhorn Slough	Elkhorn Slough	Elkhorn Slough	Elkhorn Slough
	Spartina	Salicornia	Spartina	Salicornia	Spartina	Salicornia	Spartina	Salicornia			Spartina	Salicornia	Spartina	Salicornia	Spartina	Salicornia	Spartina	Salicornia
	Coyote	Coyote	Coyote	Coyote	Harbor	Harbor	Harbor	Harbor			Coyote	Coyote	Harbor	Harbor	Coyote	Coyote	Harbor	Harbor
Day	Hi	Hi	Lo	Lo	Hi	Hi	Lo	Lo		Year	Hi	Hi	Hi	Hi	Lo	Lo	Lo	Lo
1	0.25	0.25	0.25	0.25	0.25	0.25	0.25	0.25		0.00273973	1	1	1	1	1	1	1	1
87	0.185	0.1	0.224	0.101						0.238356	0.74	0.4			0.896	0.404
148	0.138	0.084	0.22	0.081						0.405479	0.552	0.336			0.88	0.324
208	0.007	0.14	0.017	0.184	0.059	0.157	0.09	0.14		0.569863	0.028	0.56	0.236	0.628	0.068	0.736	0.36	0.56
304	0.134	0.094	0.145	0.049	0.161	0.088	0.168	0.03		0.832877	0.536	0.376	0.644	0.352	0.58	0.196	0.672	0.12
330	0.058	0.035	0.098	0.027	0.138	0.052	0.163	0.073		0.90411	0.232	0.14	0.552	0.208	0.392	0.108	0.652	0.292
458	0.109	0.159	0.187	0.041	0.12	0.083	0.164	0.026		1.25479	0.436	0.636	0.48	0.332	0.748	0.164	0.656	0.104
	5-7.5 cm	5-7.5 cm	5-7.5 cm	5-7.5 cm	5-7.5 cm	5-7.5 cm	5-7.5 cm	5-7.5 cm			5-7.5 cm	5-7.5 cm	5-7.5 cm	5-7.5 cm	5-7.5 cm	5-7.5 cm	5-7.5 cm	5-7.5 cm
	Elkhorn Slough	Elkhorn Slough	Elkhorn Slough	Elkhorn Slough	Elkhorn Slough	Elkhorn Slough	Elkhorn Slough	Elkhorn Slough			Elkhorn Slough	Elkhorn Slough	Elkhorn Slough	Elkhorn Slough	Elkhorn Slough	Elkhorn Slough	Elkhorn Slough	Elkhorn Slough
	Spartina	Salicornia	Spartina	Salicornia	Spartina	Salicornia	Spartina	Salicornia			Spartina	Salicornia	Spartina	Salicornia	Spartina	Salicornia	Spartina	Salicornia
	Coyote	Coyote	Coyote	Coyote	Harbor	Harbor	Harbor	Harbor			Coyote	Coyote	Harbor	Harbor	Coyote	Coyote	Harbor	Harbor
Day	Hi	Hi	Lo	Lo	Hi	Hi	Lo	Lo		Year	Hi	Hi	Hi	Hi	Lo	Lo	Lo	Lo
1	0.25	0.25	0.25	0.25	0.25	0.25	0.25	0.25		0.00273973	1	1	1	1	1	1	1	1
87	0.196	0.194	0.199	0.204						0.238356	0.784	0.776			0.796	0.816
148	0.187	0.159	0.223	0.126						0.405479	0.748	0.636			0.892	0.504
208	0.141	0.185	0.092	0.195	0.157	0.121	0.083	0.186		0.569863	0.564	0.74	0.628	0.484	0.368	0.78	0.332	0.744
304	0.129	0.128	0.206	0.132	0.157	0.07	0.169	0.081		0.832877	0.516	0.512	0.628	0.28	0.824	0.528	0.676	0.324
330	0.184	0.147	0.162	0.084	0.109	0.1	0.158	0.086		0.90411	0.736	0.588	0.436	0.4	0.648	0.336	0.632	0.344
458	0.153	0.073	0.202	0.141	0.118	0.105	0.145	0.117		1.25479	0.612	0.292	0.472	0.42	0.808	0.564	0.58	0.468
	10-12.5 cm	10-12.5 cm	10-12.5 cm	10-12.5 cm	10-12.5 cm	10-12.5 cm	10-12.5 cm	10-12.5 cm			10-12.5 cm	10-12.5 cm	10-12.5 cm	10-12.5 cm	10-12.5 cm	10-12.5 cm	10-12.5 cm	10-12.5 cm
	Elkhorn Slough	Elkhorn Slough	Elkhorn Slough	Elkhorn Slough	Elkhorn Slough	Elkhorn Slough	Elkhorn Slough	Elkhorn Slough			Elkhorn Slough	Elkhorn Slough	Elkhorn Slough	Elkhorn Slough	Elkhorn Slough	Elkhorn Slough	Elkhorn Slough	Elkhorn Slough
	Spartina	Salicornia	Spartina	Salicornia	Spartina	Salicornia	Spartina	Salicornia			Spartina	Salicornia	Spartina	Salicornia	Spartina	Salicornia	Spartina	Salicornia
	Coyote	Coyote	Coyote	Coyote	Harbor	Harbor	Harbor	Harbor			Coyote	Coyote	Harbor	Harbor	Coyote	Coyote	Harbor	Harbor
Day	Hi	Hi	Lo	Lo	Hi	Hi	Lo	Lo		Year	Hi	Hi	Hi	Hi	Lo	Lo	Lo	Lo
1	0.25	0.25	0.25	0.25	0.25	0.25	0.25	0.25		0.00273973	1	1	1	1	1	1	1	1
87	0.204	0.136	0.218	0.188						0.238356	0.816	0.544			0.872	0.752
148	0.22	0.126	0.262	0.1						0.405479	0.88	0.504			1.048	0.4
208	0.083	0.199	0.057	0.262	0.116	0.14	0.031	0.174		0.569863	0.332	0.796	0.464	0.56	0.228	1.048	0.124	0.696
304	0.17	0.097	0.221	0.066	0.137	0.041	0.151	0.131		0.832877	0.68	0.388	0.548	0.164	0.884	0.264	0.604	0.524
330	0.286	0.088	0.225	0.089	0.163	0.153	0.175	0.057		0.90411	1.144	0.352	0.652	0.612	0.9	0.356	0.7	0.228
458	0.148	0.11	0.295	0.09	0.144	0.072	0.169	0.1		1.25479	0.592	0.44	0.576	0.288	1.18	0.36	0.676	0.4
	15-17.5 cm	15-17.5 cm	15-17.5 cm	15-17.5 cm	15-17.5 cm	15-17.5 cm	15-17.5 cm	15-17.5 cm			15-17.5 cm	15-17.5 cm	15-17.5 cm	15-17.5 cm	15-17.5 cm	15-17.5 cm	15-17.5 cm	15-17.5 cm
	Elkhorn Slough	Elkhorn Slough	Elkhorn Slough	Elkhorn Slough	Elkhorn Slough	Elkhorn Slough	Elkhorn Slough	Elkhorn Slough			Elkhorn Slough	Elkhorn Slough	Elkhorn Slough	Elkhorn Slough	Elkhorn Slough	Elkhorn Slough	Elkhorn Slough	Elkhorn Slough
	Spartina	Salicornia	Spartina	Salicornia	Spartina	Salicornia	Spartina	Salicornia			Spartina	Salicornia	Spartina	Salicornia	Spartina	Salicornia	Spartina	Salicornia
	Coyote	Coyote	Coyote	Coyote	Harbor	Harbor	Harbor	Harbor			Coyote	Coyote	Harbor	Harbor	Coyote	Coyote	Harbor	Harbor
Day	Hi	Hi	Lo	Lo	Hi	Hi	Lo	Lo		Year	Hi	Hi	Hi	Hi	Lo	Lo	Lo	Lo
1	0.25	0.25	0.25	0.25	0.25	0.25	0.25	0.25		0.00273973	1	1	1	1	1	1	1	1
87	0.217	0.086	0.217	0.174						0.238356	0.868	0.344			0.868	0.696
148	0.176	0.085	0.213	0.041						0.405479	0.704	0.34			0.852	0.164
208	0.098	0.223	0.13	0.202	0.126	0.134	0.082	0.151		0.569863	0.392	0.892	0.504	0.536	0.52	0.808	0.328	0.604
304	0.199	0.145	0.232	0.105	0.217	0.095	0.198	0.114		0.832877	0.796	0.58	0.868	0.38	0.928	0.42	0.792	0.456
330	0.165	0.124	0.19	0.053	0.174	0.105	0.189	0.09		0.90411	0.66	0.496	0.696	0.42	0.76	0.212	0.756	0.36
458	0.128	0.073	0.196	0.13	0.17	0.082	0.195	0.043		1.25479	0.512	0.292	0.68	0.328	0.784	0.52	0.78	0.172
	20-22.5 cm	20-22.5 cm	20-22.5 cm	20-22.5 cm	20-22.5 cm	20-22.5 cm	20-22.5 cm	20-22.5 cm			20-22.5 cm	20-22.5 cm	20-22.5 cm	20-22.5 cm	20-22.5 cm	20-22.5 cm	20-22.5 cm	20-22.5 cm
	Elkhorn Slough	Elkhorn Slough	Elkhorn Slough	Elkhorn Slough	Elkhorn Slough	Elkhorn Slough	Elkhorn Slough	Elkhorn Slough			Elkhorn Slough	Elkhorn Slough	Elkhorn Slough	Elkhorn Slough	Elkhorn Slough	Elkhorn Slough	Elkhorn Slough	Elkhorn Slough
	Spartina	Salicornia	Spartina	Salicornia	Spartina	Salicornia	Spartina	Salicornia			Spartina	Salicornia	Spartina	Salicornia	Spartina	Salicornia	Spartina	Salicornia
	Coyote	Coyote	Coyote	Coyote	Old Salinas	Old Salinas	Old Salinas	Old Salinas			Coyote	Coyote	Harbor	Harbor	Coyote	Coyote	Harbor	Harbor
Day	Hi	Hi	Lo	Lo	Hi	Hi	Lo	Lo		Year	Hi	Hi	Hi	Hi	Lo	Lo	Lo	Lo
1	0.25	0.25	0.25	0.25	0.25	0.25	0.25	0.25		0.00273973	1	1	1	1	1	1	1	1
87	0.237	0.18	0.233	0.163						0.238356	0.948	0.72			0.932	0.652
148	0.245	0.113	0.226	0.124						0.405479	0.98	0.452			0.904	0.496
208	0.07	0.19	0.059	0.209	0.086	0.178	0.105	0.184		0.569863	0.28	0.76	0.344	0.712	0.236	0.836	0.42	0.736
304	0.213	0.047	0.227	0.145	0.209	0.115	0.201	0.116		0.832877	0.852	0.188	0.836	0.46	0.908	0.58	0.804	0.464
330	0.124	0.146	0.209	0.146	0.21	0.109	0.161	0.121		0.90411	0.496	0.584	0.84	0.436	0.836	0.584	0.644	0.484
458	0.207	0.117	0.202	0.116	0.22	0.127	0.19	0.141		1.25479	0.828	0.468	0.88	0.508	0.808	0.464	0.76	0.564
JAMAICA BAY
	WEIGHT											%MASS REMAINING
	LEAVES	LEAVES	LEAVES	LEAVES	LEAVES	LEAVES	LEAVES	LEAVES			LEAVES	LEAVES	LEAVES	LEAVES	LEAVES	LEAVES	LEAVES	LEAVES
	Jamaica Bay	Jamaica Bay	Jamaica Bay	Jamaica Bay	Jamaica Bay	Jamaica Bay	Jamaica Bay	Jamaica Bay			Jamaica Bay	Jamaica Bay	Jamaica Bay	Jamaica Bay	Jamaica Bay	Jamaica Bay	Jamaica Bay	Jamaica Bay
	Spartina	Salicornia	Spartina	Salicornia	Spartina	Salicornia	Spartina	Salicornia			Spartina	Salicornia	Spartina	Salicornia	Spartina	Salicornia	Spartina	Salicornia
	Black Bank	Black Bank	Black Bank	Black Bank	Big Egg	Big Egg	Big Egg	Big Egg			Black Bank	Black Bank	Black Bank	Black Bank	Big Egg	Big Egg	Big Egg	Big Egg
Day	Hi	Hi	Lo	Lo	Hi	Hi	Lo	Lo		Year	Hi	Hi	Lo	Lo	Hi	Hi	Lo	Lo
1	2	2	2	2	2	2	2	2		0.00273973	1	1	1	1	1	1	1	1
87	0.85	1.434	0.884	1.332	0.609	1.327	0.521	1.292		0.238356	0.425	0.717	0.442	0.666	0.3045	0.6635	0.2605	0.646
179	0.84	0.947	0.507	1.175	0.311	1.153	0.581	0.926		0.490411	0.42	0.4735	0.2535	0.5875	0.1555	0.5765	0.2905	0.463
253	0.245	1.014	0.655	0.858	0.332	0.044	0.91	0.266		0.693151	0.1225	0.507	0.3275	0.429	0.166	0.022	0.455	0.133
271	0.208	0.946	0.232	1.104	0.329	0.138	0.197	0.974		0.742466	0.104	0.473	0.116	0.552	0.1645	0.069	0.0985	0.487
300	0.313	0.904	0.332	1.198	0.238	0.84	0.058	0.825		0.821918	0.1565	0.452	0.166	0.599	0.119	0.42	0.029	0.4125
367	0.07	0.452	0.03	0.449	0.203	1.129	0.24	1.086		1.00548	0.035	0.226	0.015	0.2245	0.1015	0.5645	0.12	0.543
484		0.7	0.007	0.185	0.126	0.8	0.864	0.083		1.32603	0	0.35	0.0035	0.0925	0.063	0.4	0.432	0.0415
	0-2.5 cm	0-2.5 cm	0-2.5 cm	0-2.5 cm	0-2.5 cm	0-2.5 cm	0-2.5 cm	0-2.5 cm			0-2.5 cm	0-2.5 cm	0-2.5 cm	0-2.5 cm	0-2.5 cm	0-2.5 cm	0-2.5 cm
	Jamaica Bay	Jamaica Bay	Jamaica Bay	Jamaica Bay	Jamaica Bay	Jamaica Bay	Jamaica Bay	Jamaica Bay			Jamaica Bay	Jamaica Bay	Jamaica Bay	Jamaica Bay	Jamaica Bay	Jamaica Bay	Jamaica Bay
	Spartina	Salicornia	Spartina	Salicornia	Spartina	Salicornia	Spartina	Salicornia			Spartina	Salicornia	Spartina	Salicornia	Spartina	Salicornia	Spartina
	Black Bank	Black Bank	Black Bank	Black Bank	Big Egg	Big Egg	Big Egg	Big Egg			Black Bank	Black Bank	Big Egg	Big Egg	Black Bank	Black Bank	Big Egg
Day	Hi	Hi	Lo	Lo	Hi	Hi	Lo	Lo		Year	Hi	Hi	Hi	Hi	Lo	Lo	Lo
1	0.25	0.25	0.25	0.25	0.25	0.25	0.25	0.25		0.00273973	1	1	1	1	1	1	1
87	0.241	0.214	0.222	0.069	0.077	0.037	0.229	0.167		0.238356	0.964	0.856	0.308	0.148	0.888	0.276	0.916
179	0.196	0.16	0.144	0.136	0.1822	0.073	0.404			0.490411	0.784	0.64	0.7288	0.292	0.576	0.544	1.616
253	0.141	0.12	0.149	0.15	0.125	0.128	0.175	0.137		0.693151	0.564	0.48	0.5	0.512	0.596	0.6	0.7
271	0.18	0.125	0.205	0.126	0.16	0.169	0.213	0.161		0.742466	0.72	0.5	0.64	0.676	0.82	0.504	0.852
300	0.184	0.138	0.215	0.159	0.163	0.039	0.136	0.138		0.821918	0.736	0.552	0.652	0.156	0.86	0.636	0.544
367	0.143	0.108	0.141	0.095	0.165	0.338	0.176	0.122		1.00548	0.572	0.432	0.66	1.352	0.564	0.38	0.704
484			0.068	0.046	0.056	0.065	0.092	0.117		1.32603	0	0	0.224	0.26	0.272	0.184	0.368
	5-7.5 cm	5-7.5 cm	5-7.5 cm	5-7.5 cm	5-7.5 cm	5-7.5 cm	5-7.5 cm	5-7.5 cm			5-7.5 cm	5-7.5 cm	5-7.5 cm	5-7.5 cm	5-7.5 cm	5-7.5 cm	5-7.5 cm
	Jamaica Bay	Jamaica Bay	Jamaica Bay	Jamaica Bay	Jamaica Bay	Jamaica Bay	Jamaica Bay	Jamaica Bay			Jamaica Bay	Jamaica Bay	Jamaica Bay	Jamaica Bay	Jamaica Bay	Jamaica Bay	Jamaica Bay
	Spartina	Salicornia	Spartina	Salicornia	Spartina	Salicornia	Spartina	Salicornia			Spartina	Salicornia	Spartina	Salicornia	Spartina	Salicornia	Spartina
	Black Bank	Black Bank	Black Bank	Black Bank	Big Egg	Big Egg	Big Egg	Big Egg			Black Bank	Black Bank	Big Egg	Big Egg	Black Bank	Black Bank	Big Egg
Day	Hi	Hi	Lo	Lo	Hi	Hi	Lo	Lo		Year	Hi	Hi	Hi	Hi	Lo	Lo	Lo
1	0.25	0.25	0.25	0.25	0.25	0.25	0.25	0.25		0.00273973	1	1	1	1	1	1	1
87	0.25	0.201	0.226	0.159	0.211	0.162	0.202	0.145		0.238356	1	0.804	0.844	0.648	0.904	0.636	0.808
179	0.191	0.14	0.142	0.11	0.188	0.032		0.301		0.490411	0.764	0.56	0.752	0.128	0.568	0.44	0
253	0.096	0.161	0.181	0.167	0.19	0.092	0.155	0.171		0.693151	0.384	0.644	0.76	0.368	0.724	0.668	0.62
271	0.211	0.13	0.207	0.133	0.224	0.506	0.172	0.096		0.742466	0.844	0.52	0.896	2.024	0.828	0.532	0.688
300	0.188	0.188	0.204	0.242	0.198	0.172	0.202	0.108		0.821918	0.752	0.752	0.792	0.688	0.816	0.968	0.808
367	0.183	0.106	0.18	0.102	0.209	0.142	0.136	0.113		1.00548	0.732	0.424	0.836	0.568	0.72	0.408	0.544
484			0.03	0.149	0.18	0.107	0.109	0.145		1.32603	0	0	0.72	0.428	0.12	0.596	0.436
	10-12.5 cm	10-12.5 cm	10-12.5 cm	10-12.5 cm	10-12.5 cm	10-12.5 cm	10-12.5 cm	10-12.5 cm			10-12.5 cm	10-12.5 cm	10-12.5 cm	10-12.5 cm	10-12.5 cm	10-12.5 cm	10-12.5 cm	10-12.5 cm
	Jamaica Bay	Jamaica Bay	Jamaica Bay	Jamaica Bay	Jamaica Bay	Jamaica Bay	Jamaica Bay	Jamaica Bay		%MASS REMAINING	Jamaica Bay	Jamaica Bay	Jamaica Bay	Jamaica Bay	Jamaica Bay	Jamaica Bay	Jamaica Bay	Jamaica Bay
	Spartina	Salicornia	Spartina	Salicornia	Spartina	Salicornia	Spartina	Salicornia			Spartina	Salicornia	Spartina	Salicornia	Spartina	Salicornia	Spartina	Salicornia
	Black Bank	Black Bank	Black Bank	Black Bank	Big Egg	Big Egg	Big Egg	Big Egg			Black Bank	Black Bank	Big Egg	Big Egg	Black Bank	Black Bank	Big Egg	Big Egg
Day	Hi	Hi	Lo	Lo	Hi	Hi	Lo	Lo		Year	Hi	Hi	Hi	Hi	Lo	Lo	Lo	Lo
1	0.25	0.25	0.25	0.25	0.25	0.25	0.25	0.25		0.00273973	1	1	1	1	1	1	1	1
87	0.224	0.211	0.236	0.177	0.208	0.161	0.223	0.195		0.238356	0.896	0.844	0.832	0.644	0.944	0.708	0.892	0.78
179	0.182	0.169	0.119	0.145	0.189		0.213	0.098		0.490411	0.728	0.676	0.756		0.476	0.58	0.852	0.392
253	0.225	0.089	0.244	0.108	0.22	0.106	0.172	0.2		0.693151	0.9	0.356	0.88	0.424	0.976	0.432	0.688	0.8
271	0.229	0.136	0.196	0.181	0.234	0.18	0.102	0.189		0.742466	0.916	0.544	0.936	0.72	0.784	0.724	0.408	0.756
300	0.177	0.224	0.221	0.222	0.229	0.173	0.186	0.178		0.821918	0.708	0.896	0.916	0.692	0.884	0.888	0.744	0.712
367	0.199	0.06	0.178	0.094	0.163	0.209	0.19	0.118		1.00548	0.796	0.24	0.652	0.836	0.712	0.376	0.76	0.472
484		0.495	0.15	0.093	0.158	0.095	0.08	0.158		1.32603		1.98	0.632	0.38	0.6	0.372	0.32	0.632
	15-17.5 cm	15-17.5 cm	15-17.5 cm	15-17.5 cm	15-17.5 cm	15-17.5 cm	15-17.5 cm	15-17.5 cm			15-17.5 cm	15-17.5 cm	15-17.5 cm	15-17.5 cm	15-17.5 cm	15-17.5 cm	15-17.5 cm	15-17.5 cm
	Jamaica Bay	Jamaica Bay	Jamaica Bay	Jamaica Bay	Jamaica Bay	Jamaica Bay	Jamaica Bay	Jamaica Bay		%MASS REMAINING	Jamaica Bay	Jamaica Bay	Jamaica Bay	Jamaica Bay	Jamaica Bay	Jamaica Bay	Jamaica Bay	Jamaica Bay
	Spartina	Salicornia	Spartina	Salicornia	Spartina	Salicornia	Spartina	Salicornia			Spartina	Salicornia	Spartina	Salicornia	Spartina	Salicornia	Spartina	Salicornia
	Black Bank	Black Bank	Black Bank	Black Bank	Big Egg	Big Egg	Big Egg	Big Egg			Black Bank	Black Bank	Big Egg	Big Egg	Black Bank	Black Bank	Big Egg	Big Egg
Day	Hi	Hi	Lo	Lo	Hi	Hi	Lo	Lo		Year	Hi	Hi	Hi	Hi	Lo	Lo	Lo	Lo
1	0.25	0.25	0.25	0.25	0.25	0.25	0.25	0.25		0.00273973	1	1	1	1	1	1	1	1
87	0.306	0.224	0.201	0.184	0.233	0.14	0.228	0.194		0.238356	1.224	0.896	0.932	0.56	0.804	0.736	0.912	0.776
179	0.187	0.191	0.171	0.122	0.206	0.021	0.589			0.490411	0.748	0.764	0.824	0.084	0.684	0.488	2.356	0
253	0.192	0.115	0.286	0.094	0.153	0.11	0.172	0.209		0.693151	0.768	0.46	0.612	0.44	1.144	0.376	0.688	0.836
271	0.262	0.166	0.215	0.169	0.225	0.21	0.134	0.139		0.742466	1.048	0.664	0.9	0.84	0.86	0.676	0.536	0.556
300	0.229	0.204	0.18	0.233	0.217	0.196	0.219	0.177		0.821918	0.916	0.816	0.868	0.784	0.72	0.932	0.876	0.708
367	0.182	0.141	0.175	0.103	0.156	0.291	0.163	0.101		1.00548	0.728	0.564	0.624	1.164	0.7	0.412	0.652	0.404
484		0.136	0.128	0.107	0.162	0.054	0.15	0.199		1.32603	0	0.544	0.648	0.216	0.512	0.428	0.6	0.796
	20.22.5 cm	20.22.5 cm	20.22.5 cm	20.22.5 cm	20.22.5 cm	20.22.5 cm	20.22.5 cm	20.22.5 cm			20.22.5 cm	20.22.5 cm	20.22.5 cm	20.22.5 cm	20.22.5 cm	20.22.5 cm	20.22.5 cm	20.22.5 cm
	Jamaica Bay	Jamaica Bay	Jamaica Bay	Jamaica Bay	Jamaica Bay	Jamaica Bay	Jamaica Bay	Jamaica Bay			Jamaica Bay	Jamaica Bay	Jamaica Bay	Jamaica Bay	Jamaica Bay	Jamaica Bay	Jamaica Bay	Jamaica Bay
	Spartina	Salicornia	Spartina	Salicornia	Spartina	Salicornia	Spartina	Salicornia			Spartina	Salicornia	Spartina	Salicornia	Spartina	Salicornia	Spartina	Salicornia
	Black Bank	Black Bank	Black Bank	Black Bank	Big Egg	Big Egg	Big Egg	Big Egg			Black Bank	Black Bank	Big Egg	Big Egg	Black Bank	Black Bank	Big Egg	Big Egg
Day	Hi	Hi	Lo	Lo	Hi	Hi	Lo	Lo		year	Hi	Hi	Hi	Hi	Lo	Lo	Lo	Lo
1	0.25	0.25	0.25	0.25	0.25	0.25	0.25	0.25		0.00273973	1	1	1	1	1	1	1	1
87	0.265	0.171	0.235	0.148	0.231	0.165	0.224	0.151		0.238356	1.06	0.684	0.924	0.66	0.94	0.592	0.896	0.604
179	0.246	0.162	0.205	0.165	0.202	0.144		0.312		0.490411	0.984	0.648	0.808	0.576	0.82	0.66		1.248
253	0.251	0.155	0.225	0.159	0.132	0.115	0.181	0.201		0.693151	1.004	0.62	0.528	0.46	0.9	0.636	0.724	0.804
271	0.234	0.155	0.216	0.122	0.215	0.222	0.305	0.172		0.742466	0.936	0.62	0.86	0.888	0.864	0.488	1.22	0.688
300	0.209	0.192	0.221	0.225	0.249	0.175	0.209	0.113		0.821918	0.836	0.768	0.996	0.7	0.884	0.9	0.836	0.452
367	0.188	0.076	0.175	0.073	0.183	0.234	0.237	0.159		1.00548	0.752	0.304	0.732	0.936	0.7	0.292	0.948	0.636
484			0.17	0.164	0.168	0.073	0.147	0.224		1.32603			0.672	0.292	0.68	0.656	0.588	0.896
Shelter Island
	WEIGHT									%MASS REMAINING
	PLANTS	PLANTS	PLANTS	PLANTS	PLANTS	PLANTS	PLANTS	PLANTS			PLANTS	PLANTS	PLANTS	PLANTS	PLANTS	PLANTS	PLANTS
	Shelter Island	Shelter Island	Shelter Island	Shelter Island	Shelter Island	Shelter Island	Shelter Island	Shelter Island			Shelter Island	Shelter Island	Shelter Island	Shelter Island	Shelter Island	Shelter Island	Shelter Island
	Spartina	Salicornia	Spartina	Salicornia	Spartina	Salicornia	Spartina	Salicornia			Spartina	Salicornia	Spartina	Salicornia	Spartina	Salicornia	Spartina
	Mashomack	Mashomack	Mashomack	Mashomack	Bass Creek	Bass Creek	Bass Creek	Bass Creek			Mashomack	Mashomack	Bass Creek	Bass Creek	Mashomack	Mashomack	Bass Creek
Day	Hi	Hi	Lo	Lo	Hi	Hi	Lo	Lo		Year	Hi	Hi	Hi	Hi	Lo	Lo	Lo
1	2	2	2	2	2	2	2	2		0.00273973	1	1	1	1	1	1	1
87	1.257	1.353	1.113	1.573	0.985	1.418	0.774	1.255		0.238356	0.6285	0.6765	0.4925	0.709	0.5565	0.7865	0.387
179	1.004	1.118	0.753	1.086	1.076	1.138	0.69	1.111		0.490411	0.502	0.559	0.538	0.569	0.3765	0.543	0.345
253	0.74	1.136	0.739	0.927	0.743	1.089	1.067	0.596		0.693151	0.37	0.568	0.3715	0.5445	0.3695	0.4635	0.5335
271	0.721	1.131	0.813	1.184	0.427	1.223	0.415	1.195		0.742466	0.3605	0.5655	0.2135	0.6115	0.4065	0.592	0.2075
300	0.74	0.932	0.541	1.318	0.619	1.088	0.269	1.164		0.821918	0.37	0.466	0.3095	0.544	0.2705	0.659	0.1345
342	0.245	1.004	0.18	1.007	0.381	0.956	0.121	1.248		0.936986	0.1225	0.502	0.1905	0.478	0.09	0.5035	0.0605
361	0.16	0.103	0.184	0.183	0.194	0.158	0.186	0.121		0.989041	0.08	0.0515	0.097	0.079	0.092	0.0915	0.093
461	0.182	0.826	0.219	1.038	0.079	0.499	0.274	0.981		1.26301	0.091	0.413	0.0395	0.2495	0.1095	0.519	0.137
	0-2.5 cm	0-2.5 cm	0-2.5 cm	0-2.5 cm	0-2.5 cm	0-2.5 cm	0-2.5 cm	0-2.5 cm			0-2.5 cm	0-2.5 cm	0-2.5 cm	0-2.5 cm	0-2.5 cm	0-2.5 cm	0-2.5 cm
	Shelter Island	Shelter Island	Shelter Island	Shelter Island	Shelter Island	Shelter Island	Shelter Island	Shelter Island		%MASS REMAINING	Shelter Island	Shelter Island	Shelter Island	Shelter Island	Shelter Island	Shelter Island	Shelter Island
	Spartina	Salicornia	Spartina	Salicornia	Spartina	Salicornia	Spartina	Salicornia			Spartina	Salicornia	Spartina	Salicornia	Spartina	Salicornia	Spartina
	Mashomack	Mashomack	Mashomack	Mashomack	Bass Creek	Bass Creek	Bass Creek	Bass Creek			Mashomack	Mashomack	Bass Creek	Bass Creek	Mashomack	Mashomack	Bass Creek
Day	Hi	Hi	Lo	Lo	Hi	Hi	Lo	Lo		Year	Hi	Hi	Hi	Hi	Lo	Lo	Lo
1	0.25	0.25	0.25	0.25	0.25	0.25	0.25	0.25		0.00273973	1	1	1	1	1	1	1
87	0.21	0.133	0.208	0.063	0.195	0.201	0.213	0.155		0.238356	0.84	0.532	0.78	0.804	0.832	0.252	0.852
179	0.206	0.078	0.198	0.139	0.164	0.126	0.236	0.141		0.490411	0.824	0.312	0.656	0.504	0.792	0.556	0.944
253	0.148	0.182	0.233		0.173	0.176	0.15	0.216		0.693151	0.592	0.728	0.692	0.704	0.932	0	0.6
271	0.174	0.183	0.201	0.118	0.203	0.164	0.156	0.167		0.742466	0.696	0.732	0.812	0.656	0.804	0.472	0.624
300	0.188	0.147	0.184	0.1	0.182	0.214	0.22	0.182		0.821918	0.752	0.588	0.728	0.856	0.736	0.4	0.88
342	0.189	0.094	0.134	0.077	0.2	0.131	0.184	0.141		0.936986	0.756	0.376	0.8	0.524	0.536	0.308	0.736
361	0.127	0.091	0.111	0.047	0.153	0.148	0.136	0.13		0.989041	0.508	0.364	0.612	0.592	0.444	0.188	0.544
461	0.18	0.033	0.135	0.084	0.204	0.063	0.163	0.131		1.26301	0.72	0.132	0.816	0.252	0.54	0.336	0.652
	5-7.5 cm	5-7.5 cm	5-7.5 cm	5-7.5 cm	5-7.5 cm	5-7.5 cm	5-7.5 cm	5-7.5 cm			5-7.5 cm	5-7.5 cm	5-7.5 cm	5-7.5 cm	5-7.5 cm	5-7.5 cm	5-7.5 cm
	Sheler Island	Sheler Island	Sheler Island	Sheler Island	Sheler Island	Sheler Island	Sheler Island	Sheler Island		%MASS REMAINING	Sheler Island	Sheler Island	Sheler Island	Sheler Island	Sheler Island	Sheler Island	Sheler Island
	Spartina	Salicornia	Spartina	Salicornia	Spartina	Salicornia	Spartina	Salicornia			Spartina	Salicornia	Spartina	Salicornia	Spartina	Salicornia	Spartina
	Mashomack	Mashomack	Mashomack	Mashomack	Bass Creek	Bass Creek	Bass Creek	Bass Creek			Mashomack	Mashomack	Bass Creek	Bass Creek	Mashomack	Mashomack	Bass Creek
Day	Hi	Hi	Lo	Lo	Hi	Hi	Lo	Lo		Year	Hi	Hi	Hi	Hi	Lo	Lo	Lo
1	0.25	0.25	0.25	0.25	0.25	0.25	0.25	0.25		0.00273973	1	1	1	1	1	1	1
87	0.228	0.164	0.211	0.198	0.24	0.324	0.227	0.137		0.238356	0.912	0.656	0.844	0.792	0.96	1.296	0.908
179	0.191	0.157	0.207	0.06	0.108	0.134	0.21	0.12		0.490411	0.764	0.628	0.828	0.24	0.432	0.536	0.84
253	0.219	0.119	0.196	0.14	0.236	0.101	0.132	0.221		0.693151	0.876	0.476	0.784	0.56	0.944	0.404	0.528
271	0.168	0.208	0.21	0.036	0.216	0.195	0.216	0.154		0.742466	0.672	0.832	0.84	0.144	0.864	0.78	0.864
300	0.194	0.172	0.214	0.217	0.19	0.19	0.232	0.197		0.821918	0.776	0.688	0.856	0.868	0.76	0.76	0.928
342	0.195	0.109	0.181	0.119	0.217	0.131	0.169	0.117		0.936986	0.78	0.436	0.724	0.476	0.868	0.524	0.676
361	0.118	0.113	0.16	0.14	0.171	0.185	0.19	0.129		0.989041	0.472	0.452	0.64	0.56	0.684	0.74	0.76
461	0.174	0.106	0.179	0.133	0.213	0.147	0.22	0.167		1.26301	0.696	0.424	0.716	0.532	0.852	0.588	0.88
	10-12.5 cm	10-12.5 cm	10-12.5 cm	10-12.5 cm	10-12.5 cm	10-12.5 cm	10-12.5 cm	10-12.5 cm			10-12.5 cm	10-12.5 cm	10-12.5 cm	10-12.5 cm	10-12.5 cm	10-12.5 cm	10-12.5 cm
	Shelter Island	Shelter Island	Shelter Island	Shelter Island	Shelter Island	Shelter Island	Shelter Island	Shelter Island		%MASS REMAINING	Shelter Island	Shelter Island	Shelter Island	Shelter Island	Shelter Island	Shelter Island	Shelter Island
	Spartina	Salicornia	Spartina	Salicornia	Spartina	Salicornia	Spartina	Salicornia			Spartina	Salicornia	Spartina	Salicornia	Spartina	Salicornia	Spartina
	Mashomack	Mashomack	Mashomack	Mashomack	Bass Creek	Bass Creek	Bass Creek	Bass Creek			Mashomack	Mashomack	Bass Creek	Bass Creek	Mashomack	Mashomack	Bass Creek
Day	Hi	Hi	Lo	Lo	Hi	Hi	Lo	Lo		Year	Hi	Hi	Hi	Hi	Lo	Lo	Lo
1	0.25	0.25	0.25	0.25	0.25	0.25	0.25	0.25		0.00273973	1	1	1	1	1	1	1
87	0.195	0.167	0.206	0.072	0.227	0.118	0.246	0.188		0.238356	0.78	0.668	0.908	0.472	0.824	0.288	0.984
179	0.185	0.161	0.203	0.059	0.164	0.11	0.211	0.151		0.490411	0.74	0.644	0.656	0.44	0.812	0.236	0.844
253	0.193	0.131	0.24	0.102	0.231	0.141	0.15	0.189		0.693151	0.772	0.524	0.924	0.564	0.96	0.408	0.6
271	0.201	0.159	0.1	0.165	0.26	0.187	0.204	0.174		0.742466	0.804	0.636	1.04	0.748	0.4	0.66	0.816
300	0.213	0.166	0.207	0.139	0.202	0.204	0.236	0.226		0.821918	0.852	0.664	0.808	0.816	0.828	0.556	0.944
342	0.179	0.113	0.182	0.141	0.223	0.163	0.211	0.161		0.936986	0.716	0.452	0.892	0.652	0.728	0.564	0.844
361	0.186	0.091	0.146	0.1	0.188	0.141	0.179	0.136		0.989041	0.744	0.364	0.752	0.564	0.584	0.4	0.716
461	0.178	0.133	0.121	0.124	0.189	0.134	0.188	0.201		1.26301	0.712	0.532	0.756	0.536	0.484	0.496	0.752
	15-17.5 cm	15-17.5 cm	15-17.5 cm	15-17.5 cm	15-17.5 cm	15-17.5 cm	15-17.5 cm	15-17.5 cm			15-17.5 cm	15-17.5 cm	15-17.5 cm	15-17.5 cm	15-17.5 cm	15-17.5 cm	15-17.5 cm	15-17.5 cm
	Shelter Island	Shelter Island	Shelter Island	Shelter Island	Shelter Island	Shelter Island	Shelter Island	Shelter Island		%MASS REMAINING	Shelter Island	Shelter Island	Shelter Island	Shelter Island	Shelter Island	Shelter Island	Shelter Island	Shelter Island
	Spartina	Salicornia	Spartina	Salicornia	Spartina	Salicornia	Spartina	Salicornia			Spartina	Salicornia	Spartina	Salicornia	Spartina	Salicornia	Spartina	Salicornia
	Mashomack	Mashomack	Mashomack	Mashomack	Bass Creek	Bass Creek	Bass Creek	Bass Creek			Mashomack	Mashomack	Mashomack	Mashomack	Bass Creek	Bass Creek	Bass Creek	Bass Creek
Day	Hi	Hi	Lo	Lo	Hi	Hi	Lo	Lo		Year	Hi	Hi	Lo	Lo	Lo	Lo	Hi	Hi
1	0.25	0.25	0.25	0.25	0.25	0.25	0.25	0.25		0.00273973	1	1	1	1	1	1	1	1
87	0.199	0.205	0.232	0.15	0.234	0.144	0.22	0.195		0.238356	0.796	0.82	0.936	0.576	0.88	0.78	0.928	0.6
179	0.204	0.176	0.168	0.09	0.14	0.11	0.214	0.134		0.490411	0.816	0.704	0.56	0.44	0.856	0.536	0.672	0.36
253	0.141	0.19	0.246		0.182	0.186	0.194	0.216		0.693151	0.564	0.76	0.728	0.744	0.776	0.864	0.984
271	0.196	0.154	0.183	0.125	0.205	0.142	0.215	0.173		0.742466	0.784	0.616	0.82	0.568	0.86	0.692	0.732	0.5
300	0.22	0.145	0.188	0.156	0.222	0.228	0.235	0.153		0.821918	0.88	0.58	0.888	0.912	0.94	0.612	0.752	0.624
342	0.214	0.166	0.2	0.133	0.207	0.153	0.209	0.188		0.936986	0.856	0.664	0.828	0.612	0.836	0.752	0.8	0.532
361	0.186	0.091	0.146	0.1	0.188	0.141	0.179	0.136		0.989041	0.744	0.364	0.752	0.564	0.716	0.544	0.584	0.4
461	0.155	0.122	0.178	0.107	0.199	0.154	0.235	0.216		1.26301	0.62	0.488	0.796	0.616	0.94	0.864	0.712	0.428
	20-22.5 cm	20-22.5 cm	20-22.5 cm	20-22.5 cm	20-22.5 cm	20-22.5 cm	20-22.5 cm	20-22.5 cm			20-22.5 cm	20-22.5 cm	20-22.5 cm	20-22.5 cm	20-22.5 cm	20-22.5 cm	20-22.5 cm
	Shelter Isand	Shelter Isand	Shelter Isand	Shelter Isand	Shelter Isand	Shelter Isand	Shelter Isand	Shelter Isand		%MASS REMAINING	Shelter Isand	Shelter Isand	Shelter Isand	Shelter Isand	Shelter Isand	Shelter Isand	Shelter Isand
	Spartina	Salicornia	Spartina	Salicornia	Spartina	Salicornia	Spartina	Salicornia			Spartina	Salicornia	Spartina	Salicornia	Spartina	Salicornia	Spartina
	Mashomack	Mashomack	Mashomack	Mashomack	Bass Creek	Bass Creek	Bass Creek	Bass Creek			Mashomack	Mashomack	Bass Creek	Bass Creek	Mashomack	Mashomack	Bass Creek
Day	Hi	Hi	Lo	Lo	Hi	Hi	Lo	Lo		Year	Hi	Hi	Hi	Hi	Lo	Lo	Lo
1	0.25	0.25	0.25	0.25	0.25	0.25	0.25	0.25		0.00273973	1	1	1	1	1	1	1
87	0.244	0.196	0.254	0.146	0.239	0.206	0.229	0.171		0.238356	0.976	0.784	0.956	0.824	1.016	0.584	0.916
179	0.219		0.205	0.158	0.133	0.154	0.214	0.193		0.490411	0.876	0	0.532	0.616	0.82	0.632	0.856
253	0.235	0.148	0.253	0.124	0.149	0.158	0.173	0.198		0.693151	0.94	0.592	0.596	0.632	1.012	0.496	0.692
271	0.211	0.158	0.189	0.197	0.173	0.218	0.253	0.193		0.742466	0.844	0.632	0.692	0.872	0.756	0.788	1.012
300	0.205	0.173	0.259	0.211	0.211	0.212	0.256	0.189		0.821918	0.82	0.692	0.844	0.848	1.036	0.844	1.024
342	0.211	0.105	0.168	0.158	0.227	0.162	0.207	0.157		0.936986	0.844	0.42	0.908	0.648	0.672	0.632	0.828
361	0.199	0.164	0.185	0.065	0.206	0.158	0.179	0.132		0.989041	0.796	0.656	0.824	0.632	0.74	0.26	0.716
461	0.246	0.148	0.178	0.14	0.202	0.155	0.235	0.134		1.26301	0.984	0.592	0.808	0.62	0.712	0.56	0.94

## Sheet: 6. HUMIFICATION
													Hc=Hf/(1-LOI) where LOI is a proportion, not %
			Peat Humification										from Payne and Blackford 2008
				absorbance	absorbance	absorbance	absorbance	absorbance		transmissivity			according to formula
Estuary	Location	Depth (cm)	High or Low Marsh	Measurement 1	Measurement 2	Measurement 3	Mean	Std. Deviation		mean	LOI as fraction		Transmissivity corrected
Morro Bay	Chorro Creek Delta	0-3cm	Hi	0.036	0.035	0.035	0.035	0.001		0.92	0.13		1.06
Morro Bay	Chorro Creek Delta	3-6cm	Hi	0.047	0.047	0.046	0.047	0.001		0.9	0.11		1.01
Morro Bay	Chorro Creek Delta	6-9cm	Hi	0.034	0.034	0.034	0.034	0		0.92	0.1		1.03
Morro Bay	Chorro Creek Delta	9-12cm	Hi	0.039	0.039	0.039	0.039	0		0.91	0.08		0.99
Morro Bay	Chorro Creek Delta	12-15cm	Hi	0.03	0.03	0.03	0.03	0		0.93	0.11		1.05
Morro Bay	Chorro Creek Delta	15-18cm	Hi	0.02	0.02	0.02	0.02	0		0.95	0.08		1.04
Morro Bay	Chorro Creek Delta	18-21cm	Hi	0.017	0.018	0.018	0.018	0.001		0.96	0.04		1
Morro Bay	Chorro Creek Delta	21-24cm	Hi	0.019	0.017	0.018	0.018	0.001		0.96	0.06		1.02
Morro Bay	Chorro Creek Delta	3-6 cm dup	Hi	0.046	0.046	0.046	0.046	0		0.9	0.11		1.01
Morro Bay	Chorro Creek Delta	0-3cm	Lo	0.03	0.028	0.029	0.029	0.001		0.94	0.2		1.16
Morro Bay	Chorro Creek Delta	3-6cm	Lo	0.028	0.028	0.028	0.028	0		0.94	0.13		1.07
Morro Bay	Chorro Creek Delta	6-9cm	Lo	0.019	0.019	0.02	0.019	0.001		0.96	0.15		1.12
Morro Bay	Chorro Creek Delta	9-12cm	Lo	0.024	0.023	0.023	0.023	0.001		0.95	0.13		1.09
Morro Bay	Chorro Creek Delta	12-15cm	Lo	0.02	0.02	0.019	0.02	0.001		0.96	0.1		1.06
Morro Bay	Chorro Creek Delta	15-18cm	Lo	0.022	0.022	0.023	0.022	0.001		0.95	0.1		1.05
Morro Bay	Chorro Creek Delta	18-21cm	Lo	0.019	0.018	0.018	0.018	0.001		0.96	0.1		1.06
Morro Bay	Chorro Creek Delta	21-24cm	Lo	0.021	0.021	0.021	0.021	0		0.95	0.07		1.03
Morro Bay	Chorro Creek Delta	24-27cm	Lo	0.025	0.021	0.021	0.022	0.002		0.95	0.13		1.09
Elkhorn Slough	Coyote Marsh	0-3cm	Hi	0.065	0.065	0.065	0.065	0		0.86	0.52		1.78
Elkhorn Slough	Coyote Marsh	3-6cm	Hi	0.073	0.072	0.072	0.072	0.001		0.85	0.46		1.58
Elkhorn Slough	Coyote Marsh	6-9cm	Hi	0.138	0.141	0.141	0.14	0.002		0.72	0.38		1.16
Elkhorn Slough	Coyote Marsh	9-12cm	Hi	0.192	0.19	0.19	0.191	0.001		0.64	0.39		1.06
Elkhorn Slough	Coyote Marsh	12-15cm	Hi	0.208	0.207	0.207	0.207	0.001		0.62	0.43		1.09
Elkhorn Slough	Coyote Marsh	15-18cm	Hi	0.232	0.234	0.234	0.233	0.001		0.58	0.41		1
Elkhorn Slough	Coyote Marsh	18-21cm	Hi	0.261	0.26	0.258	0.26	0.002		0.55	0.48		1.06
Elkhorn Slough	Coyote Marsh	21-24cm	Hi	0.303	0.302	0.303	0.303	0.001		0.5	0.47		0.94
Elkhorn Slough	Coyote Marsh	0-3cm	Lo	0.065	0.065	0.066	0.065	0.001		0.86	0.26		1.16
Elkhorn Slough	Coyote Marsh	3-6cm	Lo	0.062	0.069	0.061	0.064	0.004		0.86	0.19		1.07
Elkhorn Slough	Coyote Marsh	6-9cm	Lo	0.061	0.059	0.059	0.06	0.001		0.87	0.17		1.05
Elkhorn Slough	Coyote Marsh	9-12cm	Lo	0.06	0.06	0.06	0.06	0		0.87	0.22		1.12
Elkhorn Slough	Coyote Marsh	12-15cm	Lo	0.065	0.064	0.066	0.065	0.001		0.86	0.22		1.1
Elkhorn Slough	Coyote Marsh	15-18cm	Lo	0.065	0.065	0.065	0.065	0		0.86	0.26		1.16
Elkhorn Slough	Coyote Marsh	18-21cm	Lo	0.07	0.07	0.071	0.07	0.001		0.85	0.27		1.17
Morro Bay	Sweetwater Springs	0-3cm	Hi	0.037	0.037	0.037	0.037	0		0.92	0.31		1.34
Morro Bay	Sweetwater Springs	3-6cm	Hi	0.041	0.041	0.041	0.041	0		0.91	0.32		1.34
Morro Bay	Sweetwater Springs	6-9cm	Hi	0.047	0.048	0.047	0.047	0.001		0.9	0.34		1.36
Morro Bay	Sweetwater Springs	9-12cm	Hi	0.054	0.054	0.054	0.054	0		0.88	0.26		1.2
Morro Bay	Sweetwater Springs	12-15cm	Hi	0.049	0.049	0.049	0.049	0		0.89	0.26		1.21
Morro Bay	Sweetwater Springs	15-18cm	Hi	0.06	0.06	0.06	0.06	0		0.87	0.28		1.21
Morro Bay	Sweetwater Springs	18-21cm	Hi	0.097	0.098	0.098	0.098	0.001		0.8	0.4		1.33
Morro Bay	Sweetwater Springs	21-24cm	Hi	0.061	0.061	0.062	0.061	0.001		0.87	0.27		1.18
Morro Bay	Sweetwater Springs	24-27cm	Hi	0.005	0.005	0.005	0.005	0		0.99	0.2		1.24
Morro Bay	Sweetwater Springs	0-3cm	Lo	0.091	0.091	0.091	0.091	0		0.81	0.33		1.2
Morro Bay	Sweetwater Springs	3-6cm	Lo	0.088	0.088	0.088	0.088	0		0.82	0.36		1.27
Morro Bay	Sweetwater Springs	6-9cm	Lo	0.081	0.082	0.081	0.081	0.001		0.83	0.32		1.22
Morro Bay	Sweetwater Springs	9-12cm	Lo	0.08	0.08	0.08	0.08	0		0.83	0.19		1.03
Morro Bay	Sweetwater Springs	12-15cm	Lo	0.085	0.086	0.086	0.086	0.001		0.82	0.25		1.09
Morro Bay	Sweetwater Springs	15-18cm	Lo	0.088	0.088	0.089	0.088	0.001		0.82	0.22		1.05
Morro Bay	Sweetwater Springs	18-21cm	Lo	0.094	0.094	0.093	0.094	0.001		0.81	0.28		1.12
Morro Bay	Sweetwater Springs	21-24cm	Lo	0.115	0.111	0.112	0.113	0.002		0.77	0.22		0.99
Elkhorn Slough	Old Salinas River	0-3cm	Hi	0.036	0.035	0.036	0.036	0.001		0.92	0.22		1.18
Elkhorn Slough	Old Salinas River	3-6cm	Hi	0.036	0.037	0.036	0.036	0.001		0.92	0.2		1.14
Elkhorn Slough	Old Salinas River	6-9cm	Hi	0.046	0.047	0.047	0.047	0.001		0.9	0.2		1.12
Elkhorn Slough	Old Salinas River	9-12cm	Hi	0.035	0.035	0.036	0.035	0.001		0.92	0.15		1.08
Elkhorn Slough	Old Salinas River	12-15cm	Hi	0.04	0.041	0.041	0.041	0.001		0.91	0.15		1.07
Elkhorn Slough	Old Salinas River	15-18cm	Hi	0.032	0.032	0.032	0.032	0		0.93	0.16		1.11
Elkhorn Slough	Old Salinas River	18-21cm	Hi	0.024	0.024	0.024	0.024	0		0.95	0.2		1.19
Elkhorn Slough	Old Salinas River	21-24cm	Hi	0.022	0.021	0.022	0.022	0.001		0.95	0.1		1.05
Elkhorn Slough	Old Salinas River	24-27cm	Hi	0.02	0.019	0.019	0.019	0.001		0.96	0.08		1.04
Elkhorn Slough	Old Salinas River	0-3cm	Lo	0.042	0.042	0.042	0.042	0		0.91	0.2		1.14
Elkhorn Slough	Old Salinas River	3-6cm	Lo	0.047	0.047	0.049	0.048	0.001		0.9	0.18		1.09
Elkhorn Slough	Old Salinas River	6-9cm	Lo	0.041	0.041	0.042	0.041	0.001		0.91	0.17		1.09
Elkhorn Slough	Old Salinas River	9-12cm	Lo	0.039	0.039	0.039	0.039	0		0.91	0.18		1.11
Elkhorn Slough	Old Salinas River	12-15cm	Lo	0.039	0.038	0.039	0.039	0.001		0.91	0.15		1.07
Elkhorn Slough	Old Salinas River	15-18cm	Lo	0.034	0.035	0.034	0.034	0.001		0.92	0.11		1.04
Elkhorn Slough	Old Salinas River	18-21cm	Lo	0.036	0.036	0.036	0.036	0		0.92	0.13		1.05
Elkhorn Slough	Old Salinas River	21-24cm	Lo	0.024	0.024	0.024	0.024	0		0.95	0.14		1.1
Jamaica Bay	Black Bank	0-3cm	Hi	0.075	0.075	0.073	0.074	0.001		0.84	0.53		1.79
Jamaica Bay	Black Bank	3-6cm	Hi	0.074	0.075	0.074	0.074	0.001		0.84	0.5		1.69
Jamaica Bay	Black Bank	6-9cm	Hi	0.062	0.062	0.061	0.062	0.001		0.87	0.43		1.54
Jamaica Bay	Black Bank	9-12cm	Hi	0.039	0.04	0.04	0.04	0.001		0.91	0.07		0.98
Jamaica Bay	Black Bank	12-15cm	Hi	0.036	0.037	0.036	0.036	0.001		0.92	0.03		0.95
Jamaica Bay	Black Bank	15-18cm	Hi	0.036	0.036	0.036	0.036	0		0.92	0.02		0.94
Jamaica Bay	Black Bank	18-21cm	Hi	0.035	0.035	0.035	0.035	0		0.92	0.02		0.94
Jamaica Bay	Black Bank	21-24cm	Hi	0.034	0.035	0.034	0.034	0.001		0.92	0.01		0.93
Jamaica Bay	Black Bank	0-3cm	Lo	0.035	0.035	0.035	0.035	0		0.92	0.28		1.28
Jamaica Bay	Black Bank	3-6cm	Lo	0.023	0.023	0.023	0.023	0		0.95	0.15		1.12
Jamaica Bay	Black Bank	6-9cm	Lo	0.023	0.023	0.023	0.023	0		0.95	0.22		1.21
Jamaica Bay	Black Bank	9-12cm	Lo	0.002	0.002	0.002	0.002	0		1	0.03		1.03
Jamaica Bay	Black Bank	12-15cm	Lo	0	0	0	0	0		1	0.03		1.03
Jamaica Bay	Black Bank	15-18cm	Lo	0.006	0.007	0.007	0.007	0.001		0.98	0.02		1
Jamaica Bay	Black Bank	18-21cm	Lo	0.007	0.007	0.007	0.007	0		0.98	0.04		1.02
Jamaica Bay	Black Bank	21-24cm	Lo	0.008	0.008	0.007	0.008	0.001		0.98	0.12		1.12
Jamaica Bay	Big Egg	0-3cm	Hi	0.046	0.046	0.047	0.046	0.001		0.9	0.44		1.61
Jamaica Bay	Big Egg	3-9cm	Hi	0.039	0.039	0.039	0.039	0		0.91	0.48		1.76
Jamaica Bay	Big Egg	9-12cm	Hi	0.037	0.038	0.037	0.037	0.001		0.92	0.13		1.06
Jamaica Bay	Big Egg	12-15cm	Hi	0.033	0.033	0.033	0.033	0		0.93	0.11		1.04
Jamaica Bay	Big Egg	15-18cm	Hi	0.012	0.013	0.012	0.012	0.001		0.97	0.08		1.05
Jamaica Bay	Big Egg	18-21cm	Hi	0.006	0.006	0.006	0.006	0		0.99	0.06		1.04
Jamaica Bay	Big Egg	21-24cm	Hi	0.011	0.013	0.012	0.012	0.001		0.97	0.06		1.04
Jamaica Bay	Big Egg	24-27cm	Hi	0.01	0.01	0.012	0.011	0.001		0.98	0.04		1.01
Jamaica Bay	Big Egg	27-30cm	Hi	0.005	0.005	0.005	0.005	0		0.99	0.06		1.05
Jamaica Bay	Big Egg	0-3cm	Lo	0.025	0.025	0.025	0.025	0		0.94	0.18		1.15
Jamaica Bay	Big Egg	3-6cm	Lo	0.019	0.019	0.02	0.019	0.001		0.96	0.16		1.14
Jamaica Bay	Big Egg	6-9cm	Lo	0.024	0.024	0.024	0.024	0		0.95	0.19		1.17
Jamaica Bay	Big Egg	9-12cm	Lo	0.011	0.012	0.012	0.012	0.001		0.97	0.1		1.08
Jamaica Bay	Big Egg	12-15cm	Lo	0.012	0.012	0.012	0.012	0		0.97	0.08		1.06
Jamaica Bay	Big Egg	15-18cm	Lo	0.009	0.008	0.008	0.008	0.001		0.98	0.06		1.05
Jamaica Bay	Big Egg	18-21cm	Lo	0.001	0.001	0.001	0.001	0		1	0.03		1.02
Jamaica Bay	Big Egg	21-24cm	Lo	0.003	0.003	0.003	0.003	0		0.99	0.04		1.03
Shelter Island	Bass Creek	0-3cm	Hi	0.062	0.063	0.063	0.063	0.001		0.87	0.54		1.89
Shelter Island	Bass Creek	3-6cm	Hi	0.058	0.059	0.06	0.059	0.001		0.87	0.47		1.65
Shelter Island	Bass Creek	6-9cm	Hi	0.035	0.035	0.035	0.035	0		0.92	0.45		1.68
Shelter Island	Bass Creek	9-12cm	Hi	0.031	0.032	0.032	0.032	0.001		0.93	0.43		1.64
Shelter Island	Bass Creek	12-15cm	Hi	0.028	0.03	0.03	0.029	0.001		0.93	0.32		1.38
Shelter Island	Bass Creek	15-18cm	Hi	0.012	0.013	0.012	0.012	0.001		0.97	0.1		1.08
Shelter Island	Bass Creek	18-21cm	Hi	0.016	0.017	0.016	0.016	0.001		0.96	0.14		1.12
Shelter Island	Bass Creek	21-24cm	Hi	0.014	0.014	0.014	0.014	0		0.97	0.07		1.04
Shelter Island	Bass Creek	24-27cm	Hi	0.008	0.008	0.008	0.008	0		0.98	0.08		1.07
Shelter Island	Bass Creek	27-30cm	Hi	0.013	0.013	0.013	0.013	0		0.97	0.08		1.05
Shelter Island	Bass Creek	0-3cm	Lo	0.003	0.004	0.004	0.004	0.001		0.99	0.1		1.1
Shelter Island	Bass Creek	3-6cm	Lo	0.006	0.006	0.007	0.006	0.001		0.99	0.03		1.01
Shelter Island	Bass Creek	6-12cm	Lo	0.006	0.005	0.006	0.006	0.001		0.99	0.06		1.05
Shelter Island	Bass Creek	12-15cm	Lo	0.003	0.003	0.003	0.003	0		0.99	0.06		1.06
Shelter Island	Bass Creek	15-18cm	Lo	0.004	0.003	0.003	0.003	0.001		0.99	0.04		1.04
Shelter Island	Bass Creek	18-21cm	Lo	0.003	0.003	0.003	0.003	0		0.99	0.03		1.02
Shelter Island	Bass Creek	21-24cm	Lo	0.002	0.002	0.002	0.002	0		1	0.03		1.03
Shelter Island	Bass Creek	24-27cm	Lo	0.002	0.002	0.002	0.002	0		1	0.03		1.03
Shelter Island	Bass Creek	27-30cm	Lo	0.003	0.003	0.003	0.003	0		0.99	0.02		1.01
Shelter Island	Mashomack Point	0-3cm	Hi	0.029	0.029	0.029	0.029	0		0.94	0.56		2.1
Shelter Island	Mashomack Point	3-6cm	Hi	0.032	0.032	0.032	0.032	0		0.93	0.59		2.26
Shelter Island	Mashomack Point	6-9cm	Hi	0.036	0.036	0.036	0.036	0		0.92	0.61		2.37
Shelter Island	Mashomack Point	9-12cm	Hi	0.036	0.037	0.036	0.036	0.001		0.92	0.43		1.61
Shelter Island	Mashomack Point	12-15cm	Hi	0.036	0.037	0.037	0.037	0.001		0.92	0.53		1.95
Shelter Island	Mashomack Point	15-18cm	Hi	0.042	0.042	0.042	0.042	0		0.91	0.43		1.59
Shelter Island	Mashomack Point	18-21cm	Hi	0.018	0.019	0.019	0.019	0.001		0.96	0.22		1.23
Shelter Island	Mashomack Point	21-24cm	Hi	0.019	0.019	0.019	0.019	0		0.96	0.13		1.1
Shelter Island	Mashomack Point	24-27cm	Hi	0.047	0.047	0.047	0.047	0		0.9	0.34		1.37
Shelter Island	Mashomack Point	0-3cm	Lo	0.022	0.022	0.022	0.022	0		0.95	0.22		1.22
Shelter Island	Mashomack Point	3-6cm	Lo	0.027	0.027	0.027	0.027	0		0.94	0.25		1.25
Shelter Island	Mashomack Point	6-9cm	Lo	0.035	0.035	0.035	0.035	0		0.92	0.24		1.21
Shelter Island	Mashomack Point	9-12cm	Lo	0.034	0.034	0.034	0.034	0		0.92	0.53		1.98
Shelter Island	Mashomack Point	12-15cm	Lo	0.035	0.036	0.036	0.036	0.001		0.92	0.4		1.54
Shelter Island	Mashomack Point	15-18cm	Lo	0.032	0.033	0.032	0.032	0.001		0.93	0.31		1.34
Shelter Island	Mashomack Point	18-21cm	Lo	0.03	0.03	0.031	0.03	0.001		0.93	0.31		1.35
Shelter Island	Mashomack Point	21-24cm	Lo	0.025	0.025	0.025	0.025	0		0.94	0.16		1.13
Shelter Island	Mashomack Point	24-27cm	Lo	0.033	0.032	0.032	0.032	0.001		0.93	0.18		1.13
Shelter Island	Mashomack Point	27-30cm	Lo	0.032	0.032	0.033	0.032	0.001		0.93	0.19		1.14

## Sheet: 7. ISOTOPES
			Depth (cm) (Starting)	Depth (cm) (Bottom)	Depth (average) (cm)	d15N	%N	d13C	%C
Morro Bay	Sweetwater Springs	Low Marsh	0	3	1.5	10.23	1.33	-24.47	14.57
Morro Bay	Sweetwater Springs	Low Marsh	3	6	4.5	10.48	1.27	-24.72	14.25
Morro Bay	Sweetwater Springs	Low Marsh	6	9	7.5	10	1.32	-25.26	16.17
Morro Bay	Sweetwater Springs	Low Marsh	9	12	10.5	10.31	0.98	-24.61	10.9
Morro Bay	Sweetwater Springs	Low Marsh	12	15	13.5	8.59	0.905	-24.83	10.13
Morro Bay	Sweetwater Springs	Low Marsh	15	18	16.5	8.41	0.75	-25.22	9.21
Morro Bay	Sweetwater Springs	Low Marsh	18	21	19.5	7.76	0.7	-25.28	8.95
Morro Bay	Sweetwater Springs	Low Marsh	21	24	22.5	8.42	0.7	-25.03	8.88
Morro Bay	Sweetwater Springs	High Marsh	0	3	1.5	9.91	0.97	-24.75	11.85
Morro Bay	Sweetwater Springs	High Marsh	3	6	4.5	9.01	0.87	-25.78	12.95
Morro Bay	Sweetwater Springs	High Marsh	6	9	7.5	10.04	1.02	-23.84	13.64
Morro Bay	Sweetwater Springs	High Marsh	9	12	10.5	10.4	1.04	-22.64	12.31
Morro Bay	Sweetwater Springs	High Marsh	12	15	13.5	9.98	0.96	-22.58	12.28
Morro Bay	Sweetwater Springs	High Marsh	15	18	16.5	10.15	1.08	-22.25	13.73
Morro Bay	Sweetwater Springs	High Marsh	18	21	19.5	9.55	1.47	-17.32	14.91
Morro Bay	Sweetwater Springs	High Marsh	21	24	22.5	10.42	0.62	-15.54	5.86
Morro Bay	Sweetwater Springs	High Marsh	24	27	25.5	13.76	0.18	-17.32	1.59
Morro Bay	Chorro Creek Delta	Low Marsh	0	3	1.5	5.09	1	-25.87	11.55
Morro Bay	Chorro Creek Delta	Low Marsh	3	6	4.5	5.145	0.26	-25.69	3.29
Morro Bay	Chorro Creek Delta	Low Marsh	6	9	7.5	4.91	0.57	-24.96	6.13
Morro Bay	Chorro Creek Delta	Low Marsh	9	12	10.5	6.08	0.35	-25.42	4.53
Morro Bay	Chorro Creek Delta	Low Marsh	12	15	13.5	6.16	0.39	-24.76	4.64
Morro Bay	Chorro Creek Delta	Low Marsh	15	18	16.5	6.72	0.28	-24.88	3.71
Morro Bay	Chorro Creek Delta	Low Marsh	18	21	19.5	7.53	0.24	-24.5	2.91
Morro Bay	Chorro Creek Delta	Low Marsh	21	24	22.5	6.39	0.18	-25.15	2.4
Morro Bay	Chorro Creek Delta	Low Marsh	24	27	25.5	7.26	0.21	-24.63	2.55
Morro Bay	Chorro Creek Delta	High Marsh	0	3	1.5	4.5	0.29	-25.28	3.94
Morro Bay	Chorro Creek Delta	High Marsh	3	6	4.5	5.13	0.4	-25.46	5.75
Morro Bay	Chorro Creek Delta	High Marsh	6	9	7.5	5.8	0.32	-25.53	4.12
Morro Bay	Chorro Creek Delta	High Marsh	9	12	10.5	6.2	0.34	-25.27	4.51
Morro Bay	Chorro Creek Delta	High Marsh	12	15	13.5	6.06	0.25	-25.41	3.38
Morro Bay	Chorro Creek Delta	High Marsh	15	18	16.5	5.94	0.15	-24.15	2.09
Morro Bay	Chorro Creek Delta	High Marsh	18	21	19.5	5.5	0.13	-24.13	1.68
Morro Bay	Chorro Creek Delta	High Marsh	21	24	22.5	6.145	0.125	-24.22	1.6
Elkhorn Slough	Coyote Marsh	Low Marsh	0	3	1.5	7.93	0.91	-24.74	9.79
Elkhorn Slough	Coyote Marsh	Low Marsh	3	6	4.5	8.32	1	-23.9	10.12
Elkhorn Slough	Coyote Marsh	Low Marsh	6	9	7.5	7.31	0.58	-24.75	6.16
Elkhorn Slough	Coyote Marsh	Low Marsh	9	12	10.5	7.16	0.68	-25.68	8.28
Elkhorn Slough	Coyote Marsh	Low Marsh	12	15	13.5	7.305	0.685	-25.87	8.74
Elkhorn Slough	Coyote Marsh	Low Marsh	15	18	16.5	7.08	0.76	-25.84	9.98
Elkhorn Slough	Coyote Marsh	Low Marsh	18	21	19.5	6.43	0.87	-25.44	10.97
Elkhorn Slough	Coyote Marsh	High Marsh	0	3	1.5	4.97	1.87	-26.31	23.3
Elkhorn Slough	Coyote Marsh	High Marsh	3	6	4.5	4.1	1.76	-25.74	21.54
Elkhorn Slough	Coyote Marsh	High Marsh	6	9	7.5	3.14	1.405	-25.74	17.43
Elkhorn Slough	Coyote Marsh	High Marsh	9	12	10.5	2.44	1.53	-26.6	19.08
Elkhorn Slough	Coyote Marsh	High Marsh	12	15	13.5	2	1.69	-27	22.03
Elkhorn Slough	Coyote Marsh	High Marsh	15	18	16.5	2.06	1.59	-26.92	22.09
Elkhorn Slough	Coyote Marsh	High Marsh	18	21	19.5	1.85	1.64	-26.86	23.51
Elkhorn Slough	Coyote Marsh	High Marsh	21	24	22.5	1.72	1.635	-26.88	23.58
Elkhorn Slough	Old Salinas River	Low Marsh	0	3	1.5	12.26	0.71	-25.93	7.88
Elkhorn Slough	Old Salinas River	Low Marsh	3	6	4.5	12.62	0.7	-26.12	7.35
Elkhorn Slough	Old Salinas River	Low Marsh	6	9	7.5	12.38	0.59	-25.96	6.23
Elkhorn Slough	Old Salinas River	Low Marsh	9	12	10.5	12.39	0.65	-25.78	6.82
Elkhorn Slough	Old Salinas River	Low Marsh	12	15	13.5	11.55	0.555	-25.69	5.84
Elkhorn Slough	Old Salinas River	Low Marsh	15	18	16.5	10.98	0.44	-25.59	4.56
Elkhorn Slough	Old Salinas River	Low Marsh	18	21	19.5	10.93	0.46	-25.49	4.62
Elkhorn Slough	Old Salinas River	Low Marsh	21	24	22.5	10.37	0.5	-24.99	5.67
Elkhorn Slough	Old Salinas River	High Marsh	0	3	1.5	11.6	0.69	-26.43	8.37
Elkhorn Slough	Old Salinas River	High Marsh	3	6	4.5	11.12	0.585	-26.49	6.84
Elkhorn Slough	Old Salinas River	High Marsh	6	9	7.5	9.76	0.42	-26.3	4.91
Elkhorn Slough	Old Salinas River	High Marsh	9	12	10.5	10.99	0.53	-26.02	6.2
Elkhorn Slough	Old Salinas River	High Marsh	12	15	13.5	10.29	0.62	-25.99	7.2
Elkhorn Slough	Old Salinas River	High Marsh	15	18	16.5	8.81	0.75	-26.18	9.17
Elkhorn Slough	Old Salinas River	High Marsh	18	21	19.5	7.735	0.48	-25.89	5.2
Elkhorn Slough	Old Salinas River	High Marsh	21	24	22.5	6.68	0.23	-25.73	2.37
Elkhorn Slough	Old Salinas River	High Marsh	24	27	25.5	6.86	0.22	-25.32	2.45
Shelter Island	Mashomack	Low Marsh	0	3	1.5	2.37	0.8	-16.55	9.71
Shelter Island	Mashomack	Low Marsh	3	6	4.5	1.8	0.84	-15.71	13.64
Shelter Island	Mashomack	Low Marsh	6	9	7.5	2.16	1.07	-15.44	17.76
Shelter Island	Mashomack	Low Marsh	9	12	10.5	1.87	1.32	-15.45	20.76
Shelter Island	Mashomack	Low Marsh	12	15	13.5	1.785	1.305	-15.19	20.07
Shelter Island	Mashomack	Low Marsh	15	18	16.5	3.53	0.99	-15.43	14.94
Shelter Island	Mashomack	Low Marsh	18	21	19.5	2.34	0.85	-16.03	10.99
Shelter Island	Mashomack	Low Marsh	21	24	22.5	4.62	0.55	-16.82	7.03
Shelter Island	Mashomack	Low Marsh	24	27	25.5	3.24	0.65	-17.3	8.11
Shelter Island	Mashomack	Low Marsh	27	30	28.5	2.29	0.96	-16.69	11.26
Shelter Island	Mashomack	High Marsh	0	3	1.5	1.58	1.47	-15.76	20.65
Shelter Island	Mashomack	High Marsh	3	6	4.5	0.14	1.57	-15.78	26.75
Shelter Island	Mashomack	High Marsh	6	9	7.5	0.05	1.27	-15.81	21.75
Shelter Island	Mashomack	High Marsh	9	12	10.5	0.02	1.36	-15.81	24.49
Shelter Island	Mashomack	High Marsh	12	15	13.5	-0.085	1.49	-15.49	25.07
Shelter Island	Mashomack	High Marsh	15	18	16.5	1.07	1.17	-15.32	21.17
Shelter Island	Mashomack	High Marsh	18	21	19.5	2.49	0.38	-16.62	6.01
Shelter Island	Mashomack	High Marsh	21	24	22.5	2.78	0.35	-17.44	5.31
Shelter Island	Mashomack	High Marsh	24	27	25.5	1.98	1.05	-15.83	16.53
Shelter Island	Bass Creek	Low Marsh	0	3	1.5	4.71	0.245	-16.86	2.79
Shelter Island	Bass Creek	Low Marsh	3	6	4.5	3.05	0.21	-15.615	4.21
Shelter Island	Bass Creek	Low Marsh	6	9	7.5	2.675	0.2	-15.64	3.92
Shelter Island	Bass Creek	Low Marsh	9	12	10.5	2.77	0.115	-16.525	1.85
Shelter Island	Bass Creek	Low Marsh	12	15	13.5	2.55	0.13	-16.195	2.38
Shelter Island	Bass Creek	Low Marsh	15	18	16.5	2.43	0.1	-16.86	1.71
Shelter Island	Bass Creek	Low Marsh	18	21	19.5	2.89	0.09	-16.745	1.49
Shelter Island	Bass Creek	Low Marsh	21	24	22.5	3.29	0.085	-16.94	1.38
Shelter Island	Bass Creek	Low Marsh	24	27	25.5	3.195	0.09	-17.405	1.425
Shelter Island	Bass Creek	High Marsh	0	3	1.5	-0.13	1.69	-19.34	23.16
Shelter Island	Bass Creek	High Marsh	3	6	4.5	-0.15	1.58	-18.5	23.62
Shelter Island	Bass Creek	High Marsh	6	9	7.5	0.44	0.95	-17.02	17.26
Shelter Island	Bass Creek	High Marsh	9	12	10.5	1.63	0.9	-16.1	14.01
Shelter Island	Bass Creek	High Marsh	12	15	13.5	1.195	0.79	-15.715	12.525
Shelter Island	Bass Creek	High Marsh	15	18	16.5	2.07	0.31	-17.22	5.53
Shelter Island	Bass Creek	High Marsh	18	21	19.5	2.06	0.36	-17.37	6.22
Shelter Island	Bass Creek	High Marsh	21	24	22.5	2.05	0.28	-18.43	4.65
Shelter Island	Bass Creek	High Marsh	24	27	25.5	1.75	0.38	-18.4	5.25
Shelter Island	Bass Creek	High Marsh	27	30	28.5	1.885	0.35	-17.32	4.9
Jamaica Bay	Black Bank	Low Marsh	0	3	1.5	8.45	1.25	-16.95	11.91
Jamaica Bay	Black Bank	Low Marsh	3	6	4.5	8.92	0.62	-16.99	7.45
Jamaica Bay	Black Bank	Low Marsh	6	9	7.5	8.9	0.5	-17.1	6.34
Jamaica Bay	Black Bank	Low Marsh	9	12	10.5	9.295	0.09	-17.45	1.28
Jamaica Bay	Black Bank	Low Marsh	12	15	13.5	5.51	0.025	-18.115	0.51
Jamaica Bay	Black Bank	Low Marsh	15	18	16.5	4.645	0.06	-17.75	0.98
Jamaica Bay	Black Bank	Low Marsh	18	21	19.5	4.89	0.085	-18.22	1.235
Jamaica Bay	Black Bank	Low Marsh	21	24	22.5	6.22	0.16	-18.48	1.98
Jamaica Bay	Black Bank	High Marsh	0	3	1.5	8.91	1.52	-16.27	22.73
Jamaica Bay	Black Bank	High Marsh	3	6	4.5	6.995	1.735	-17.915	24.6
Jamaica Bay	Black Bank	High Marsh	6	9	7.5	7.46	0.87	-16.7	12.46
Jamaica Bay	Black Bank	High Marsh	9	12	10.5	6.85	0.155	-17.045	2.655
Jamaica Bay	Black Bank	High Marsh	12	15	13.5	5.87	0.055	-16.13	1.065
Jamaica Bay	Black Bank	High Marsh	15	18	16.5	5.355	0.035	-15.725	0.72
Jamaica Bay	Black Bank	High Marsh	18	21	19.5	4.78	0.025	-15.965	0.39
Jamaica Bay	Black Bank	High Marsh	21	24	22.5	-0.58	0.015	-16.935	0.225
Jamaica Bay	Big Egg	Low Marsh	0	3	1.5	8.63	0.55	-18.52	8.62
Jamaica Bay	Big Egg	Low Marsh	3	6	4.5	9.64	0.5	-19.39	9.11
Jamaica Bay	Big Egg	Low Marsh	6	9	7.5	9.55	0.41	-19.56	7.54
Jamaica Bay	Big Egg	Low Marsh	9	12	10.5	10.79	0.27	-20.94	5.63
Jamaica Bay	Big Egg	Low Marsh	12	15	13.5	11.365	0.3	-19.9	6.03
Jamaica Bay	Big Egg	Low Marsh	15	18	16.5	7.86	0.12	-19.585	2.41
Jamaica Bay	Big Egg	Low Marsh	18	21	19.5	7.655	0.055	-21.8	1.27
Jamaica Bay	Big Egg	Low Marsh	21	24	22.5	7.615	0.075	-20.615	1.57
Jamaica Bay	Big Egg	High Marsh	0	3	1.5	10.04	1.55	-16.63	20.68
Jamaica Bay	Big Egg	High Marsh	3	6	4.5	9.02	1.4	-16.345	24.27
Jamaica Bay	Big Egg	High Marsh	6	9	7.5	8.4	0.715	-19.05	13.99
Jamaica Bay	Big Egg	High Marsh	9	12	10.5	12.15	0.19	-21.865	5.2
Jamaica Bay	Big Egg	High Marsh	12	15	13.5	9.285	0.11	-21.58	3.35
Jamaica Bay	Big Egg	High Marsh	15	18	16.5	9.71	0.165	-23.16	5.655
Jamaica Bay	Big Egg	High Marsh	18	21	19.5	9.92	0.16	-22.93	4.795
Jamaica Bay	Big Egg	High Marsh	21	24	22.5	9.175	0.115	-24.085	3.175
Jamaica Bay	Big Egg	High Marsh	24	27	25.5	7.06	0.145	-25.095	4.815

## Sheet: 6. PARTICLE SIZE
	All particle size distributions are the average of 3 runs through the BC-LS-13-320
	notes	Coarsens down	Coarsens down	Coarsens down	Coarsens, then fines w/ depth			Clay and Sand vary down core, silt relatively constant	Low sand, relativly stable down core except higher in top 3 cm	Stable mud downcore except 12-15 cm sand horizon	Sandy mud down core, with lower clay in lower half of core.		Mud w/ v. little sand, clay and silt proportions stable down core	Mud alternating with sandy mud horizons, relatively low clay/silt variability	Mud with little sand, except top 3 cm. Stable clay/silt proportions	Top 18 cm mud to sandy mud, bottom 9 cm grade to sand		Sandy mud, with mostly silt/sand variability, clay relatively stable down core.			Sandy mud to muddy sand down core, variable.	Top 3 cm sandy mud, then muddy sand down core with low clay.	Sandy mud, low sand throughout, mostly silt.
	Estuary	Jamaica Bay	Jamaica Bay	Jamaica Bay	Jamaica Bay	Jamaica Bay	Jamaica Bay	Jamaica Bay	Jamaica Bay	Jamaica Bay	Jamaica Bay	Jamaica Bay	Jamaica Bay	Jamaica Bay	Jamaica Bay	Jamaica Bay	Jamaica Bay	Jamaica Bay	Jamaica Bay	Jamaica Bay	Jamaica Bay	Jamaica Bay	Jamaica Bay	Jamaica Bay	Jamaica Bay	Jamaica Bay	Jamaica Bay	Jamaica Bay	Jamaica Bay	Jamaica Bay	Jamaica Bay	Jamaica Bay	Jamaica Bay	Jamaica Bay			Elkhorn Slough	Elkhorn Slough	Elkhorn Slough	Elkhorn Slough	Elkhorn Slough	Elkhorn Slough	Elkhorn Slough	Elkhorn Slough	Elkhorn Slough	Elkhorn Slough	Elkhorn Slough	Elkhorn Slough	Elkhorn Slough
	Site	Big Egg	Big Egg	Big Egg	Big Egg	Big Egg	Big Egg	Big Egg	Big Egg	Big Egg	Big Egg	Big Egg	Big Egg	Big Egg	Big Egg	Big Egg	Big Egg	Big Egg	Black Bank	Black Bank	Black Bank	Black Bank	Black Bank	Black Bank	Black Bank	Black Bank	Black Bank	Black Bank	Black Bank	Black Bank	Black Bank	Black Bank	Black Bank	Black Bank			Old Salinas	Old Salinas	Old Salinas	Old Salinas	Old Salinas	Old Salinas	Old Salinas	Old Salinas	Old Salinas	Old Salinas	Old Salinas	Old Salinas	Old Salinas
	Lo / Hi	Hi	Hi	Hi	Hi	Hi	Hi	Hi	Hi	Hi	Lo	Lo	Lo	Lo	Lo	Lo	Lo	Lo	Hi	Hi	Hi	Hi	Hi	Hi	Hi	Hi	Lo	Lo	Lo	Lo	Lo	Lo	Lo	Lo			Lo	Lo	Lo	Lo	Lo	Lo	Lo	Lo	Hi	Hi	Hi	Hi	Hi
	Sample Depth Min (cm)	0	3	6	9	12	15	18	21	24	0	3	6	9	12	15	18	21	0	3	6	9	12	15	18	21	0	3	6	9	12	15	18	21			0	3	6	9	12	15	18	21	0	3	6	9	12
	Sample Depth Max (cm)	3	6	9	12	15	18	21	24	27	3	6	9	12	15	18	21	24	3	6	9	12	15	18	21	24	3	6	9	12	15	18	21	24			3	6	9	12	15	18	21	24	3	6	9	12	15
	Initial Obscuration (%)	12	11	10	7	6	4	2	10	1	3	6	6	8	9	11	5	6	3	2	2	4	2	4	3	5	7	4	6	6	8	12	25	31			16	19	15	14	18	24	24	25	21	25	23	34	15
	Initial PIDS (%)	87	76	77	57	63	54	40	80	37	46	60	64	65	67	84	59	54	24	36	34	47	40	47	37	36	70	56	65	46	73	74	96	99			91	96	91	92	96	98	98	98	94	99	97	99	92
	Final Obscuration (%)	4	6	4	6	4	4	2	3	1	3	3	3	5	5	4	3	6	3	2	2	4	2	4	3	5	3	2	4	6	4	7	4	3			3	4	2	2	3	2	2	5	6	1	3	3	2
	Final PIDS (%)	53	55	50	53	52	54	40	53	37	46	49	46	46	46	55	49	54	24	36	34	47	40	47	37	36	47	44	53	46	50	53	49	50			46	50	45	46	54	52	49	51	54	48	48	48	46
	Dilutions (n)	2	1	2	1	1	0	0	3	0	0	0	1	1	1	2	1	0	0	0	0	0	0	0	0	0	2	1	1	0	2	2	5	6			4	4	4	4	4	5	5	4	4	6	5	7	4
	Notes	Start with low well volume, filled	Start with high well volume, filled	Start with high well volume, filled	Start with high well volume, filled, shell piece collected on sieve	Start with high well volume, filled, piece of organic matter collected on sieve	Start with high well volume	Low sample, Start with high well volume	start with low well volume	Low sample, Start with low well volume	Start with low well volume, filled	Start with low well volume, filled	Start with low well volume, filled	Start with low well volume, filled	Start with low well volume, filled, shell piece collected on sieve	Start with low well volume, filled, shell and rock collected on sieve	Start with high well volume, filled	Start with low well volume, rock collected on sieve	Low sample, Start with high well volume, bottle was puffed out	Low sample, Start with low well volume, not filled, bottle was puffed out	Low sample, Start with low well volume, not filled	Start with low well volume, not filled	Start with low well volume, not filled	Start with low well volume, not filled, sample was lost and could not be analyzed	Start with low well volume, not filled	Start with low well volume, not filled	Start with low well volume, filled	Start with low well volume, filled	Start with high well volume, filled	Start with low well volume, not filled	Start with low well volume, filled	Start with low well volume, filled	Start with high well volume, filled	Start with low well volume, filled			Bottle was puffed out. Start with low well volume, filled	Start with high well volume, filled	Start with high well volume, filled	Start with high well volume, filled	Start with high well volume, filled	Start with low well volume, filled	Start with high well volume, filled	Start with low well volume, filled	Start with high well volume, filled	Start with high well volume, filled	Start with high well volume, filled	Start with high well volume, filled	Start with high well volume, filled
	%Clay (D < 2 µm)	9	8	9.8	4.7	5.3	3	2	5.7	1.9	15	15.2	7.4	3.3	3.5	4.4	3.1	2.1	9.3	11.1	6.8	1.4	1	0	0.9	0.9	10.7	11	9.7	1	2.6	2.4	8.4	15			14.4	33.9	24.7	31.7	29.3	29.5	19.7	28.2	11.9	24.2	16.1	25.1	28.5
	%Silt (2µm ≤ D ≤ 63 µm)	19.3	20.2	23.4	11.7	12.2	7.9	3.1	11	7.4	66.1	71.1	32.9	11	11.6	14.1	9.4	6.1	58	58.6	34.7	8.2	4.2	0	4.5	5.2	49.3	50.5	45.1	5.3	15.6	17.9	38.3	53.4			69.4	64.4	72.2	64.4	68	67.6	68.7	70	67.3	70.7	67.1	73.7	71.3
	%Sand (D ≥ 63 µm)	71.7	71.7	66.8	83.6	82.5	89.1	94.9	83.3	90.7	18.9	13.7	59.7	85.7	84.9	81.5	87.6	91.8	32.7	30.3	58.5	90.3	94.8	0	94.6	93.8	40	38.6	45.2	93.7	81.8	79.7	53.3	31.6			16.2	1.7	3.1	3.9	2.7	3	11.6	1.8	20.8	5.1	16.9	1.1	0.3
																																					19.7	71.1	8.9
	Bin Diameter (µm)	% Volume	% Volume	% Volume	% Volume	% Volume	% Volume	% Volume	% Volume	% Volume	% Volume	% Volume	% Volume	% Volume	% Volume	% Volume	% Volume	% Volume	% Volume	% Volume	% Volume	% Volume	% Volume	% Volume	% Volume	% Volume	% Volume	% Volume	% Volume	% Volume	% Volume	% Volume	% Volume	% Volume			% Volume	% Volume	% Volume	% Volume	% Volume	% Volume	% Volume	% Volume	% Volume	% Volume	% Volume	% Volume	% Volume
	0.04	0.000594	0.00107958	0.000693	0.00073985	0.000978	0	6.09e-05	0.000251	0	0	0	0	0.000445315	0.000304939	0.000411353	0	0	0	0	0	0.000217117	8.35e-06		1.53e-05	2.56e-08	0	0	0	0	0	0.000231543	0.0010189	0			0	0	0	0	0	0	0	0	0	0	0	0	0
	0.0439105	0.000803	0.00139377	0.00093	0.000948651	0.00125	0	9.81e-05	0.000332182	0	0	0	0	0.000582452	0.000405071	0.00053636	0	0	0	0	0	0.000281721	1.5e-05		2.6e-05	4.38e-07	0	0	0	0	0	0.000301098	0.00134057	0			0	0	0	0	0	0	0	0	0	0	0	0	0
	0.0482033	0.00133	0.00218835	0.0015233	0.00147761	0.00194431	0	0.000281795	0.000535849	0	0	0	0	0.000926622	0.000654819	0.000851638	0	0	0	0	0	0.000444601	4.49e-05		7.65e-05	1.96e-06	0	0	0	6.07e-09	0	0.000476423	0.0021474	0			0	0	0	0	0	0	0	0	0	0	0	0	0
	0.0529158	0.00266	0.00431885	0.00305688	0.00291611	0.00384295	5.2e-08	0.000741807	0.00106775	0	0	0	0	0.00185468	0.00131671	0.00168771	0	0	0	0	0	0.000891618	0.00012459		0.000203751	6.77e-06	0	0	0	3.7e-07	0	0.000943822	0.00429284	0			0	0	0	0	0	0	0	0	0	0	0	0	0
	0.0580889	0.0055	0.00903891	0.00633416	0.00612194	0.00807766	2e-06	0.00135539	0.00222063	0	0	0	0	0.00387728	0.00274074	0.00352371	0	1.92e-07	0	0	0	0.00186995	0.000247338		0.000378453	1.85e-05	0	0	0	5.13e-06	0	0.00197289	0.00895107	0			0	0	0	0	0	0	0	0	0	0	0	0	0
	0.0637679	0.0103	0.0170467	0.0118543	0.0115313	0.0151849	2.26e-05	0.00199382	0.00417417	0	0	6.81e-07	0	0.00722883	0.00510134	0.00663821	0	4.64e-06	0	0	0	0.00347698	0.000393842		0.000567891	3.89e-05	0	0	0	2.55e-05	0	0.00371495	0.0167328	4.24e-07			0	0	0	0	0	0	0	0	0	0	0	0	0
	0.070002	0.0165029	0.0267135	0.0187259	0.0179265	0.0234626	0.00010978	0.00271128	0.00659614	0	0	2.39e-05	5.58e-07	0.0111245	0.00789434	0.0104467	8.55e-07	3.31e-05	0	0	0	0.00529463	0.00058507		0.000793768	7.85e-05	0	0	0	7.38e-05	0	0.00582591	0.0260175	2.39e-05			0	0	0	0	0	0	0	0	0	0	0	0	0
	0.0768455	0.0231219	0.0360339	0.0258655	0.023952	0.0311535	0.000328319	0.00356656	0.00906036	0	1.82e-06	0.000255112	1.98e-05	0.0148452	0.0106489	0.0142157	2.44e-05	0.000132803	0	0	0	0.00698799	0.000841897		0.00107369	0.000155736	0	0	2.17e-06	0.000168466	0	0.00789223	0.0351308	0.000303228			0	0	0	0	0	0	0	0	0	0	0	0	0
	0.0843581	0.0301962	0.0451364	0.0333216	0.0297491	0.0384875	0.000767153	0.00464737	0.0115828	2.14e-06	5.87e-05	0.00132244	0.000196666	0.0184877	0.013419	0.0179857	0.000173857	0.000375474	0	0	9.05e-06	0.00862588	0.00120777		0.00144722	0.00029881	0	0	4.91e-05	0.00033703	0	0.00994253	0.0442281	0.00173916			0	0	0	0	0	0	0	0	5.16e-07	0	0	0	0
	0.0926052	0.0383929	0.0549723	0.0418481	0.0359237	0.0462304	0.00152589	0.00597758	0.0144192	3.75e-05	0.000548483	0.00399164	0.000931443	0.0224408	0.0165023	0.0221413	0.000622131	0.000838731	0	0	0.000134797	0.0103744	0.00171171		0.00192817	0.000534327	8.85e-06	9.25e-06	0.000364266	0.000603437	6.8e-06	0.0121886	0.0542679	0.00556104			0	0	0	0	0	0	0	0	1.76e-05	0	0	0	0
	0.101658	0.0478566	0.0654747	0.051493	0.0423564	0.0541666	0.00264162	0.0074941	0.0175842	0.000170321	0.00250677	0.00858503	0.00262446	0.0265934	0.0198378	0.0266817	0.00150877	0.00156686	0	3.05e-05	0.000792079	0.0121661	0.0023232		0.00248731	0.000863237	0.000160754	0.000168466	0.00137268	0.000973531	0.000111283	0.014618	0.0651102	0.0123768			0	0	0	0	0	0	0	0	0.000157964	0	0	0	0
	0.111597	0.057963	0.0757265	0.0615622	0.0485105	0.0616417	0.00407943	0.00913787	0.020845	0.000458554	0.00665046	0.014889	0.00532815	0.03062	0.023177	0.0312467	0.00286724	0.00254783	3.01e-06	0.000417731	0.00238123	0.0138645	0.00303234		0.00311502	0.00127929	0.00106016	0.00110939	0.00342319	0.00143047	0.000477017	0.0170385	0.0759055	0.0218585			2.91e-05	0	0	0	0	0	0	0	0.000694792	0	1.71e-05	0	0
	0.122507	0.0684642	0.0858244	0.0719062	0.0545643	0.0689836	0.00583363	0.0109074	0.0242449	0.000972992	0.0129814	0.0230999	0.00893308	0.0346285	0.0265531	0.0358344	0.00472877	0.00378063	0.000100272	0.00233006	0.00501034	0.0155732	0.00383624		0.00380803	0.00178559	0.00357557	0.00373635	0.00672461	0.00197323	0.00119514	0.0194658	0.0867226	0.0342048			0.000443577	0	0	0	3.79e-05	5.04e-06	1.46e-05	0	0.00199936	2.28e-05	0.000308584	1.7e-05	5.71e-07
	0.134483	0.0798569	0.0961437	0.0830441	0.0606085	0.0761834	0.00798012	0.0128812	0.0281294	0.00176808	0.0212053	0.0335526	0.0136536	0.0386864	0.0300917	0.0406249	0.00720408	0.00532356	0.000851912	0.00660364	0.00851073	0.0172443	0.00476111		0.00459438	0.00240599	0.00812801	0.00847291	0.0115225	0.00262822	0.00238778	0.0219847	0.0979355	0.0499405			0.00261899	2.06e-05	1.23e-05	2.74e-05	0.000625828	0.000196933	0.000296556	0	0.00474168	0.00043503	0.00205468	0.000375424	0.000112129
	0.147631	0.0926405	0.106612	0.0953596	0.0664421	0.0828895	0.010595	0.0151123	0.0327397	0.00291317	0.0321269	0.0465395	0.0197915	0.0427544	0.0338313	0.045675	0.0103888	0.00723228	0.00357308	0.013356	0.0131717	0.0188367	0.00583719		0.00549795	0.00316192	0.0145284	0.0151179	0.0181053	0.0034162	0.00416695	0.0246043	0.109636	0.0694931			0.00789058	0.000365326	0.000343373	0.000578027	0.00400012	0.00187814	0.00213393	3.64e-05	0.00972233	0.00303035	0.0070461	0.00280939	0.00146216
	0.162064	0.106775	0.117225	0.108785	0.0721813	0.0892975	0.0137172	0.0176168	0.0381868	0.00446557	0.0462717	0.0622238	0.0274514	0.0468652	0.0377772	0.0509955	0.0143437	0.00953674	0.00881004	0.0219916	0.019266	0.0203875	0.00707398		0.00652779	0.00406678	0.0229783	0.0238749	0.0266291	0.00434935	0.00663112	0.0273395	0.12182	0.0930033			0.016528	0.0026263	0.00274774	0.00413385	0.0131816	0.00856907	0.00779773	0.000658356	0.0174115	0.0107821	0.0161666	0.0106118	0.00799972
	0.177907	0.122148	0.128279	0.123279	0.0781805	0.0959716	0.0173799	0.0204089	0.0446277	0.00647698	0.0639437	0.0810718	0.0367418	0.0512033	0.0420096	0.0566901	0.0191097	0.0122609	0.0163858	0.0334416	0.0269544	0.0220578	0.00848171		0.00769333	0.00513422	0.0341404	0.035435	0.0374105	0.00543915	0.00986431	0.0302692	0.134697	0.120959			0.0279748	0.0105381	0.0111026	0.0153038	0.0302467	0.023765	0.0189358	0.00461424	0.0277917	0.0258605	0.0291026	0.0262031	0.0234569
	0.1953	0.139191	0.140243	0.139336	0.0846464	0.103074	0.0217203	0.0235526	0.0524032	0.00903569	0.0855102	0.103706	0.0479752	0.0558911	0.046687	0.0629754	0.0248389	0.0155042	0.0259629	0.0483553	0.036361	0.0238314	0.010095		0.00902293	0.00639757	0.0486016	0.0503715	0.0509096	0.00672453	0.0140338	0.0335081	0.148685	0.154146			0.0432628	0.0290129	0.0283277	0.0376954	0.0555081	0.0487286	0.0356476	0.0167311	0.0414649	0.0484616	0.0463722	0.049728	0.0491111
	0.214393	0.158493	0.15308	0.157428	0.0913946	0.110247	0.0269786	0.0271687	0.0619122	0.0122779	0.111877	0.130803	0.0616002	0.060883	0.0518687	0.0699587	0.031791	0.0194407	0.0387388	0.0673148	0.0478198	0.0256659	0.011983		0.0105728	0.00791411	0.0669032	0.0692144	0.0677469	0.00827134	0.0194138	0.0370957	0.163873	0.193316			0.0638052	0.0618524	0.0552688	0.0727516	0.0915021	0.0842282	0.0588111	0.041482	0.0594903	0.0800092	0.0696998	0.0820973	0.0845065
	0.235353	0.179927	0.166582	0.177419	0.0983859	0.117443	0.0332118	0.0312606	0.0732686	0.0162664	0.143412	0.162472	0.077694	0.0661522	0.0575493	0.0776168	0.0399849	0.0241032	0.0549885	0.0903465	0.0615009	0.0275455	0.0141527		0.0123508	0.00970469	0.0892461	0.092145	0.0881691	0.0101014	0.0261055	0.0410256	0.180105	0.238259			0.0901161	0.110544	0.0918826	0.121779	0.140819	0.132806	0.089989	0.0795851	0.0824314	0.122555	0.1	0.125503	0.13247
	0.258361	0.202438	0.180247	0.19841	0.105522	0.124706	0.0402939	0.0357495	0.0861356	0.0209694	0.179472	0.198079	0.0958686	0.0715725	0.0635519	0.0856749	0.0491855	0.0293826	0.0745765	0.117293	0.077195	0.0295284	0.0165655		0.0143339	0.0117569	0.115393	0.118946	0.111765	0.0121929	0.0339865	0.0451868	0.196698	0.28749			0.121742	0.17629	0.139905	0.187008	0.204295	0.195965	0.129754	0.131533	0.109885	0.176838	0.136814	0.180668	0.194482
	0.283619	0.225338	0.193927	0.219932	0.112712	0.131906	0.0478754	0.0404723	0.100044	0.0262214	0.218694	0.236363	0.115526	0.0771047	0.0698359	0.0939994	0.0588691	0.0349987	0.0969484	0.14744	0.0944691	0.0315271	0.0191369		0.0164651	0.0140124	0.144462	0.148748	0.137648	0.014464	0.0426383	0.0495171	0.213416	0.338843			0.15763	0.258629	0.198624	0.267628	0.279762	0.271781	0.176697	0.196947	0.140743	0.240968	0.178699	0.245565	0.268784
	0.311346	0.247819	0.206968	0.241277	0.119611	0.138673	0.0555817	0.0452402	0.114294	0.0318181	0.260028	0.276178	0.136135	0.0825103	0.0761923	0.102276	0.0685008	0.0406575	0.122071	0.180072	0.112994	0.0335071	0.0217618		0.0186672	0.0163989	0.175551	0.180665	0.165014	0.0168248	0.0515681	0.0538662	0.229537	0.390269			0.196973	0.356224	0.266628	0.361856	0.36488	0.357651	0.229311	0.275226	0.174055	0.312866	0.224629	0.317865	0.352962
	0.341784	0.269857	0.219328	0.262416	0.126272	0.145044	0.0635607	0.0501282	0.128932	0.0377982	0.303214	0.31728	0.15754	0.0878265	0.0826665	0.110562	0.0781604	0.0464529	0.149699	0.214744	0.132683	0.035446	0.0244798		0.0209763	0.0189515	0.208317	0.214336	0.193683	0.0193189	0.0608316	0.0582552	0.245084	0.441092			0.239303	0.467108	0.342213	0.467569	0.45865	0.452376	0.287122	0.364736	0.209524	0.391684	0.274108	0.396935	0.445858
	0.375198	0.291032	0.230872	0.283031	0.132724	0.151167	0.0720158	0.0552191	0.143966	0.0442319	0.348203	0.359782	0.179659	0.0930046	0.0892022	0.118787	0.0879879	0.0525186	0.179601	0.251279	0.153421	0.0374409	0.0273378		0.0234314	0.021714	0.242738	0.24972	0.223646	0.0220035	0.0705525	0.0626863	0.259711	0.49076			0.284507	0.590896	0.425796	0.584886	0.561391	0.556475	0.350454	0.46494	0.247117	0.477538	0.326969	0.483007	0.547781
	0.411878	0.31159	0.242362	0.303546	0.139372	0.157494	0.0808923	0.0604645	0.15946	0.0510578	0.394891	0.403822	0.202507	0.0983169	0.0960266	0.127248	0.0978222	0.0587973	0.21149	0.289526	0.175152	0.0395201	0.0303076		0.0260144	0.0246743	0.278782	0.286762	0.254939	0.0248684	0.0805657	0.0673118	0.274018	0.539053			0.332391	0.726968	0.517077	0.713162	0.672434	0.669313	0.418942	0.575281	0.286775	0.569676	0.382885	0.575458	0.657947
	0.452145	0.331288	0.253537	0.323812	0.145992	0.163734	0.0901281	0.0658169	0.175196	0.0582015	0.442909	0.449096	0.225931	0.103626	0.103068	0.135832	0.107498	0.0652251	0.245226	0.329131	0.197732	0.0416762	0.0333624		0.028708	0.0278148	0.316104	0.325107	0.287312	0.0278978	0.0906856	0.0720975	0.28766	0.585038			0.382814	0.874337	0.615506	0.851261	0.790688	0.789788	0.492089	0.695479	0.32829	0.667058	0.441528	0.673251	0.775141
	0.496347	0.349883	0.264288	0.343653	0.152573	0.16987	0.0996507	0.0712088	0.19101	0.0655772	0.491825	0.49517	0.249684	0.108924	0.110322	0.144517	0.116862	0.0717346	0.280539	0.369565	0.220982	0.0438731	0.0364615		0.0314814	0.0311089	0.354206	0.364232	0.320462	0.0310707	0.100714	0.0769999	0.300533	0.627793			0.435177	1.02979	0.719147	0.9961	0.914156	0.915502	0.568871	0.823146	0.371214	0.767963	0.502214	0.774857	0.896995
	0.544872	0.366795	0.274198	0.362608	0.158889	0.175688	0.109378	0.0765717	0.206658	0.0730852	0.541059	0.541558	0.273394	0.114043	0.117664	0.153118	0.125768	0.078253	0.31693	0.410091	0.244562	0.0461231	0.0395634		0.0343029	0.034522	0.392492	0.403524	0.353919	0.0343582	0.110441	0.0819668	0.312087	0.666005			0.488904	1.1902	0.826393	1.14459	1.04114	1.04491	0.648754	0.955816	0.415042	0.871036	0.564117	0.879247	1.02187
	0.59814	0.381554	0.28384	0.380509	0.165336	0.181805	0.11922	0.0818166	0.222066	0.0806151	0.590026	0.587898	0.296742	0.119174	0.125171	0.161718	0.13409	0.0847051	0.353968	0.450143	0.268173	0.048506	0.0426125		0.0371257	0.038008	0.430483	0.442491	0.387273	0.0377247	0.119651	0.0870364	0.322529	0.698813			0.5432	1.35227	0.935897	1.29395	1.16937	1.17573	0.730745	1.09072	0.459177	0.974373	0.626261	0.984774	1.14753
	0.656615	0.394019	0.293262	0.397381	0.17174	0.187979	0.129075	0.0868509	0.237169	0.0880424	0.638214	0.633892	0.319539	0.124235	0.132813	0.170255	0.141725	0.0910105	0.391255	0.48924	0.29156	0.0509994	0.0455513		0.0399003	0.04151	0.467745	0.480687	0.420146	0.0411251	0.128128	0.092212	0.33173	0.725557			0.597762	1.51353	1.04654	1.44165	1.29678	1.30609	0.814142	1.22629	0.503276	1.07636	0.687947	1.09006	1.27211
	0.720807	0.404086	0.302645	0.413262	0.178101	0.194227	0.138831	0.0915627	0.251946	0.0952328	0.685507	0.679406	0.34168	0.129219	0.140584	0.178715	0.1486	0.0970877	0.428734	0.527115	0.314593	0.0535856	0.0483095		0.0425622	0.0449578	0.503973	0.517802	0.452381	0.0445058	0.135666	0.0974186	0.339732	0.746025			0.652451	1.67163	1.1573	1.5853	1.42167	1.43383	0.898229	1.36099	0.54719	1.17561	0.748928	1.19372	1.39349
	0.791275	0.411663	0.311851	0.428116	0.184197	0.200253	0.148366	0.095836	0.266407	0.102037	0.731639	0.724193	0.36294	0.134012	0.14843	0.187022	0.154663	0.102849	0.466077	0.563242	0.337037	0.0562253	0.0508145		0.0450427	0.0482681	0.538721	0.55337	0.483645	0.0478024	0.142069	0.102651	0.346397	0.759826			0.707043	1.82351	1.26642	1.72147	1.54229	1.5572	0.982618	1.49254	0.590696	1.27093	0.808733	1.2949	1.50992
	0.868632	0.416265	0.321418	0.441744	0.190358	0.206675	0.157548	0.0995409	0.280567	0.108296	0.776468	0.768273	0.383105	0.138734	0.156352	0.195177	0.159895	0.108204	0.503051	0.597308	0.358608	0.0590381	0.0529864		0.0472614	0.0513444	0.571724	0.587134	0.513688	0.0509421	0.147168	0.107886	0.351859	0.766896			0.761341	1.96691	1.37333	1.84794	1.65722	1.67469	1.06713	1.61902	0.633592	1.3613	0.867008	1.39287	1.61991
	0.953552	0.417981	0.331856	0.454419	0.196539	0.213437	0.166233	0.102546	0.294531	0.113841	0.819935	0.811809	0.402149	0.143385	0.164369	0.203194	0.164292	0.113055	0.539435	0.629138	0.379103	0.0620028	0.054747		0.0491355	0.0540779	0.602815	0.618943	0.542312	0.0538425	0.15082	0.113158	0.356389	0.767648			0.815509	2.1	1.47747	1.96258	1.76486	1.78483	1.15167	1.73917	0.675872	1.4457	0.923552	1.48699	1.7221
	1.04677	0.417081	0.343817	0.466553	0.202765	0.220618	0.174273	0.104722	0.308331	0.118505	0.862682	0.855416	0.420303	0.147966	0.172478	0.21109	0.167866	0.117304	0.575573	0.659088	0.398599	0.0651349	0.0560235		0.05058	0.056352	0.632218	0.649063	0.569706	0.0564168	0.152939	0.118381	0.360387	0.7633			0.870399	2.2227	1.57957	2.06501	1.86497	1.88706	1.23679	1.85333	0.718028	1.52419	0.979141	1.57737	1.81602
	1.14911	0.414351	0.357632	0.478709	0.208942	0.227996	0.181579	0.106029	0.322006	0.122207	0.905526	0.899804	0.437903	0.152478	0.18071	0.218949	0.170694	0.120903	0.611814	0.687751	0.417348	0.0683634	0.0567997		0.0515563	0.0580905	0.660362	0.677971	0.596217	0.0586085	0.153613	0.123589	0.364468	0.755723			0.92688	2.33479	1.6798	2.15495	1.95778	1.98145	1.32313	1.96142	0.76069	1.59755	1.03466	1.66485	1.902
	1.26145	0.41023	0.373625	0.491074	0.215261	0.235925	0.188097	0.106472	0.335391	0.124922	0.949391	0.945866	0.45525	0.156978	0.189035	0.226803	0.172853	0.123828	0.648402	0.715903	0.435535	0.0717915	0.0570933		0.0520513	0.059241	0.687834	0.706326	0.622258	0.0603816	0.153009	0.12875	0.369098	0.746838			0.985824	2.43698	1.77923	2.23358	2.04447	2.06905	1.41165	2.06379	0.804405	1.66713	1.09116	1.75087	1.98127
	1.38477	0.405485	0.392199	0.50407	0.2218	0.244451	0.193807	0.1061	0.348309	0.126688	0.995172	0.994547	0.472799	0.161533	0.197495	0.234763	0.174415	0.126081	0.685617	0.744431	0.45345	0.0753825	0.0569541		0.0520791	0.059777	0.715308	0.734892	0.648313	0.0617231	0.15136	0.133914	0.374976	0.738583			1.04803	2.52994	1.87863	2.30237	2.12591	2.15076	1.50296	2.16075	0.849673	1.73398	1.1496	1.83674	2.05502
	1.52015	0.400887	0.413784	0.518158	0.228586	0.253594	0.198752	0.105035	0.360416	0.127638	1.04408	1.04701	0.49116	0.166147	0.20608	0.242879	0.17548	0.127717	0.724087	0.774441	0.471599	0.0791711	0.0564803		0.0516929	0.0597104	0.743611	0.764618	0.675014	0.0626537	0.148982	0.139046	0.382671	0.732737			1.11468	2.61538	1.97961	2.36401	2.20375	2.22817	1.59809	2.25375	0.897198	1.79962	1.21146	1.92412	2.1251
	1.66876	0.397469	0.438698	0.533913	0.235644	0.263222	0.203038	0.103457	0.371378	0.128025	1.09753	1.10454	0.511092	0.170871	0.214862	0.251294	0.176211	0.12885	0.764757	0.807357	0.490808	0.083086	0.055808		0.0509787	0.0590916	0.773786	0.796674	0.703226	0.0632311	0.146269	0.144172	0.39302	0.731178			1.18702	2.69443	2.08348	2.42106	2.27956	2.30263	1.69803	2.34391	0.947914	1.86575	1.2783	2.01477	2.19329
	1.8319	0.396081	0.466856	0.551574	0.243026	0.27334	0.206859	0.101626	0.380809	0.128243	1.15684	1.1684	0.533235	0.175714	0.223836	0.260088	0.176889	0.129687	0.808345	0.844614	0.511831	0.0872078	0.0551229		0.0500654	0.0580187	0.806816	0.832181	0.733745	0.0635564	0.143701	0.149326	0.406551	0.73539			1.26616	2.76795	2.19142	2.47611	2.35518	2.3759	1.8037	2.43193	1.00257	1.93425	1.35162	2.11061	2.26172
	2.011	0.397477	0.49811	0.571231	0.250827	0.28395	0.210488	0.0998528	0.388474	0.12883	1.22308	1.23971	0.558181	0.18074	0.233047	0.269375	0.177958	0.130533	0.855509	0.887548	0.535366	0.0915012	0.054636		0.049106	0.0566295	0.843573	0.872145	0.767303	0.0637708	0.141811	0.154522	0.423838	0.746441			1.35277	2.83625	2.30392	2.53141	2.43188	2.44919	1.91536	2.51788	1.06164	2.00631	1.43248	2.21301	2.33199
	2.2076	0.402298	0.532178	0.592875	0.259052	0.294941	0.214263	0.0984858	0.39431	0.13044	1.29701	1.31924	0.586488	0.185951	0.242482	0.279189	0.180041	0.131783	0.906913	0.937236	0.562072	0.0960167	0.0545802		0.0482792	0.0551007	0.884715	0.917353	0.804446	0.0640508	0.141166	0.159835	0.445175	0.764826			1.44713	2.90002	2.42103	2.58936	2.51065	2.52364	2.03279	2.60225	1.12532	2.08262	1.52161	2.32283	2.4056
	2.42342	0.411104	0.56879	0.616514	0.267704	0.306134	0.218531	0.0978507	0.398493	0.13377	1.37924	1.40755	0.618782	0.191375	0.252145	0.289554	0.1839	0.133887	0.963655	0.994713	0.592824	0.10069	0.0551683		0.0477571	0.0536252	0.930865	0.96853	0.845737	0.0645886	0.14229	0.165203	0.470843	0.790791			1.54926	2.96018	2.5425	2.65213	2.59209	2.59984	2.1554	2.68598	1.19387	2.1635	1.61945	2.44026	2.48358
	2.66033	0.424299	0.60726	0.641977	0.276713	0.31722	0.223572	0.0981954	0.40139	0.13943	1.46986	1.50468	0.655463	0.197016	0.26203	0.300458	0.190304	0.137268	1.02678	1.06068	0.628423	0.105561	0.056571		0.0476949	0.0523989	0.98233	1.02601	0.891496	0.0655691	0.145586	0.170732	0.500861	0.824145			1.65867	3.01679	2.66717	2.72033	2.67606	2.67773	2.28204	2.76945	1.26739	2.24891	1.72579	2.56465	2.56629
	2.92042	0.441727	0.646449	0.668569	0.286001	0.327938	0.229481	0.0996049	0.40335	0.147769	1.5681	1.60989	0.696403	0.202868	0.272074	0.311816	0.1998	0.142204	1.09679	1.13515	0.669163	0.110585	0.0588691		0.0481955	0.0515856	1.03879	1.08941	0.941524	0.0671339	0.15122	0.176344	0.534846	0.863999			1.77397	3.06839	2.79252	2.79217	2.76102	2.75589	2.41049	2.85154	1.34545	2.33766	1.83927	2.69385	2.65267
	3.20592	0.462653	0.684737	0.695066	0.295424	0.337974	0.236068	0.10194	0.404519	0.158694	1.67193	1.72131	0.740831	0.208919	0.282175	0.32344	0.212443	0.148701	1.17332	1.21695	0.714503	0.115791	0.0620276		0.049299	0.0513015	1.09905	1.15734	0.994864	0.0693509	0.159017	0.182188	0.572015	0.908509			1.89255	3.11153	2.91395	2.86287	2.84331	2.83104	2.53696	2.92923	1.42673	2.42661	1.957	2.82366	2.73958
	3.51934	0.485723	0.720312	0.719853	0.304694	0.346941	0.242789	0.104807	0.404507	0.171546	1.77831	1.83612	0.787461	0.215043	0.292074	0.33494	0.227578	0.156402	1.25536	1.3038	0.763201	0.121123	0.0658774		0.0509658	0.0515888	1.16114	1.22755	1.04988	0.0721875	0.168405	0.188077	0.611008	0.954976			2.01089	3.14201	3.02576	2.92583	2.91789	2.89848	2.65665	2.99894	1.50928	2.51112	2.07501	2.94827	2.82238
	3.8634	0.509413	0.751263	0.741314	0.313479	0.354341	0.2488	0.107585	0.402501	0.185122	1.88355	1.95071	0.834746	0.22113	0.301531	0.345897	0.243811	0.164585	1.34169	1.39271	0.813776	0.126551	0.0701263		0.053082	0.0524169	1.22276	1.29731	1.10469	0.0755081	0.178455	0.194058	0.650469	1.00049			2.12498	3.15466	3.12142	2.97294	2.97876	2.95247	2.76423	3.05649	1.59103	2.58595	2.18859	3.06074	2.89541
	4.2411	0.531949	0.775431	0.757672	0.321395	0.359705	0.253113	0.109545	0.397357	0.197866	1.98345	2.06097	0.880702	0.226992	0.310197	0.355824	0.259223	0.172284	1.43042	1.48021	0.864449	0.132038	0.0744044		0.0554806	0.0536881	1.28131	1.36357	1.15704	0.0790936	0.188038	0.199978	0.688682	1.04202			2.23047	3.14317	3.19443	2.99517	3.01975	2.98698	2.85433	3.09658	1.66973	2.64619	2.29261	3.15381	2.95272
	4.65572	0.551567	0.790575	0.767165	0.328159	0.362735	0.254852	0.110003	0.38815	0.208221	2.07335	2.16246	0.922996	0.232531	0.317809	0.364355	0.271824	0.1785	1.51867	1.56255	0.913043	0.137548	0.0783245		0.0579668	0.055262	1.3341	1.42307	1.20463	0.0826838	0.19606	0.20592	0.724131	1.07674			2.32278	3.09965	3.238	2.9828	3.03426	2.99551	2.92129	3.11194	1.74295	2.68686	2.38152	3.21998	2.98785
	5.11087	0.566529	0.794724	0.76816	0.333412	0.363213	0.253524	0.108502	0.374454	0.215038	2.14846	2.25068	0.959085	0.237549	0.323986	0.371072	0.280088	0.182464	1.60251	1.63565	0.956806	0.143084	0.0815658		0.0603661	0.0569942	1.37824	1.47245	1.2449	0.0860349	0.201743	0.211793	0.754982	1.10189			2.39739	3.01706	3.2459	2.92785	3.01636	2.97219	2.95959	3.09517	1.80787	2.70312	2.45	3.25246	2.99477
	5.61052	0.575887	0.787191	0.760131	0.336904	0.361064	0.249201	0.104933	0.356784	0.217872	2.20516	2.32212	0.987254	0.241925	0.328456	0.375699	0.283381	0.183822	1.67841	1.69619	0.993463	0.148559	0.0839223		0.0625426	0.0587593	1.41183	1.50943	1.27613	0.0889656	0.2048	0.217508	0.780072	1.11596			2.45103	2.89309	3.21443	2.82785	2.96286	2.91378	2.96539	3.04248	1.86248	2.69186	2.49454	3.24691	2.96996
	6.15902	0.579804	0.768692	0.74394	0.338521	0.356354	0.242573	0.0995958	0.336591	0.217115	2.2416	2.37463	1.00699	0.245589	0.331035	0.378138	0.282146	0.182738	1.7444	1.7423	1.02204	0.154026	0.0853488		0.064438	0.0604946	1.43437	1.53333	1.29776	0.0913985	0.205522	0.223124	0.798836	1.11925			2.48233	2.7322	3.14385	2.68776	2.87497	2.82119	2.93778	2.95601	1.9063	2.65366	2.5141	3.20281	2.91399
	6.76114	0.579536	0.741003	0.72164	0.338352	0.349324	0.234729	0.0930904	0.315883	0.213762	2.25786	2.40774	1.01885	0.248606	0.331729	0.378603	0.277622	0.17976	1.80009	1.7742	1.04318	0.159388	0.0859299		0.0660523	0.0621846	1.447	1.54529	1.31062	0.0933489	0.204646	0.228557	0.811523	1.11416			2.49182	2.54371	3.03842	2.5183	2.75794	2.69937	2.8788	2.84219	1.94053	2.5933	2.50994	3.12339	2.83149
	7.42212	0.576515	0.705649	0.695198	0.33662	0.340414	0.226846	0.086143	0.296604	0.208935	2.25407	2.42118	1.02328	0.251169	0.330675	0.377516	0.27119	0.175511	1.84484	1.79269	1.05769	0.164783	0.0858162		0.0674391	0.0638855	1.451	1.54668	1.31567	0.0948884	0.203069	0.234257	0.81863	1.10361			2.48006	2.33573	2.90244	2.32982	2.61723	2.55376	2.79044	2.70608	1.96647	2.51629	2.48326	3.01221	2.72713
	8.14773	0.571447	0.663536	0.665636	0.333303	0.329954	0.219912	0.0794761	0.279672	0.203534	2.22942	2.41406	1.01983	0.253324	0.327805	0.375107	0.263882	0.170493	1.87613	1.79771	1.065	0.170103	0.0851913		0.0686826	0.0656831	1.44663	1.53794	1.31302	0.0961175	0.201717	0.240063	0.8199	1.08939			2.44658	2.11229	2.73777	2.12898	2.45594	2.38803	2.67287	2.54826	1.984	2.42549	2.43374	2.871	2.60288
	8.94427	0.564761	0.616124	0.633884	0.3285	0.318439	0.214527	0.0737133	0.264806	0.198098	2.18323	2.38551	1.00806	0.255258	0.323197	0.371617	0.256169	0.165046	1.8909	1.78878	1.06372	0.175533	0.0843041		0.0699255	0.0677358	1.43392	1.51935	1.30278	0.097201	0.201424	0.246543	0.815626	1.07291			2.39092	1.87683	2.54501	1.92116	2.27627	2.20544	2.52607	2.36859	1.99242	2.3215	2.361	2.70081	2.459
	9.81869	0.557216	0.566628	0.601819	0.32223	0.306261	0.210877	0.0692863	0.250805	0.192931	2.11795	2.337	0.988905	0.257004	0.31686	0.367233	0.248226	0.159485	1.8889	1.76782	1.05399	0.180969	0.083448		0.0713663	0.0702553	1.41434	1.49287	1.28631	0.0983901	0.203051	0.253486	0.806438	1.05699			2.31537	1.64066	2.32974	1.71751	2.08527	2.01414	2.35473	2.17478	1.99258	2.2084	2.2677	2.50736	2.30002
	10.7786	0.551626	0.521228	0.574146	0.315503	0.294638	0.209108	0.0665728	0.237789	0.188837	2.04215	2.27531	0.966656	0.259275	0.309862	0.363136	0.241113	0.15462	1.87673	1.7433	1.04109	0.186709	0.0830197		0.073283	0.0735614	1.39372	1.46506	1.26907	0.100117	0.207735	0.262168	0.796504	1.04968			2.22831	1.4278	2.10847	1.53884	1.89936	1.8316	2.17311	1.98764	1.98995	2.09942	2.16315	2.3061	2.13998
	11.8323	0.551211	0.486106	0.556045	0.30946	0.284964	0.20939	0.0658795	0.227552	0.187371	1.96886	2.2117	0.947099	0.262814	0.303564	0.360937	0.237333	0.151875	1.86635	1.72972	1.03422	0.192821	0.0834892		0.076048	0.0781118	1.38015	1.44478	1.25828	0.102991	0.216986	0.273084	0.790373	1.06183			2.14221	1.26679	1.90595	1.40846	1.74022	1.68044	2.0016	1.83411	1.99261	2.01428	2.06088	2.11953	1.99966
	12.9891	0.55825	0.465023	0.551331	0.305457	0.27892	0.211429	0.0672168	0.223	0.190116	1.91109	2.15866	0.935591	0.268717	0.299816	0.362464	0.23982	0.152637	1.86983	1.74291	1.04266	0.199631	0.0852167		0.0799882	0.0843369	1.38121	1.44003	1.26086	0.107565	0.232065	0.287591	0.793325	1.10407			2.06923	1.17614	1.74415	1.33872	1.62378	1.57781	1.85736	1.73184	2.00747	1.96722	1.97356	1.96725	1.89573
	14.2589	0.570878	0.456219	0.558816	0.303727	0.27718	0.214017	0.0701313	0.225756	0.197583	1.8757	2.1241	0.933699	0.277436	0.299419	0.368108	0.250002	0.157311	1.89205	1.79047	1.0684	0.20727	0.088362		0.085367	0.0926537	1.39837	1.45197	1.27805	0.114065	0.253084	0.306173	0.807308	1.1785			2.01486	1.15307	1.62977	1.32028	1.54954	1.52458	1.74481	1.67587	2.03466	1.95341	1.90623	1.85479	1.82789
	15.6529	0.583449	0.453517	0.572878	0.303715	0.279444	0.214602	0.0734577	0.23454	0.207785	1.86118	2.10838	0.939279	0.288871	0.302031	0.376635	0.26533	0.164224	1.92798	1.86589	1.1035	0.215882	0.0926506		0.0921694	0.10311	1.42645	1.47442	1.30517	0.122023	0.278494	0.32964	0.831617	1.2762			1.97568	1.1722	1.55007	1.32207	1.49903	1.50235	1.65406	1.63753	2.06718	1.94576	1.85434	1.77012	1.77579
	17.1832	0.588987	0.449596	0.586003	0.304699	0.284761	0.209883	0.0755145	0.244061	0.215707	1.85965	2.105	0.948347	0.302507	0.30639	0.385873	0.278077	0.169405	1.96548	1.94855	1.13269	0.225655	0.0975108		0.100191	0.115524	1.45628	1.49696	1.33386	0.130343	0.304846	0.35923	0.864398	1.37975			1.94195	1.19372	1.47968	1.30393	1.44466	1.48042	1.56826	1.57747	2.09511	1.90691	1.80689	1.69021	1.7077
	18.863	0.582778	0.439811	0.592376	0.306202	0.291974	0.197438	0.0745159	0.245718	0.214727	1.86124	2.10398	0.957152	0.317366	0.310697	0.39393	0.27759	0.167943	1.99139	2.0117	1.14149	0.236477	0.102283		0.109114	0.1295	1.47941	1.51065	1.35611	0.137782	0.329062	0.395513	0.903494	1.47201			1.90266	1.17906	1.3945	1.23797	1.36474	1.42977	1.47445	1.46747	2.11149	1.81282	1.75225	1.594	1.59897
	20.7071	0.565871	0.425199	0.591507	0.308904	0.300871	0.179098	0.0700912	0.234696	0.20243	1.85832	2.09607	0.964239	0.332928	0.314215	0.400933	0.259329	0.158359	1.99728	2.03538	1.12578	0.248517	0.106893		0.118753	0.144746	1.49307	1.51336	1.36922	0.144091	0.351769	0.440026	0.950791	1.54852			1.85102	1.10791	1.28476	1.12447	1.25482	1.33656	1.37015	1.30706	2.11625	1.67087	1.68391	1.47336	1.44863
	22.7315	0.543113	0.409848	0.586163	0.313087	0.311222	0.163046	0.0646738	0.217688	0.186839	1.84584	2.07428	0.968636	0.348349	0.31661	0.408095	0.234798	0.146932	1.97988	2.01407	1.09244	0.261576	0.112572		0.129541	0.161912	1.49846	1.50788	1.37397	0.151123	0.380097	0.492649	1.00938	1.61833			1.7851	0.983475	1.15739	0.988213	1.12652	1.20586	1.2606	1.12156	2.11336	1.51485	1.6011	1.33432	1.27909
	24.9538	0.520898	0.398239	0.580596	0.318711	0.322936	0.159374	0.0621638	0.209907	0.182341	1.82047	2.0344	0.969394	0.363182	0.318596	0.417121	0.225935	0.144351	1.93901	1.95758	1.05498	0.276039	0.121045		0.142076	0.181747	1.49894	1.49919	1.3737	0.161891	0.425596	0.554696	1.08512	1.70024			1.7068	0.825187	1.0279	0.860006	0.996465	1.0542	1.15061	0.944383	2.10647	1.38131	1.50738	1.18908	1.12169
	27.3934	0.503249	0.391882	0.576948	0.324426	0.334903	0.172222	0.0649894	0.221192	0.197441	1.7798	1.97463	0.964746	0.376883	0.320761	0.428199	0.245881	0.156451	1.87447	1.88275	1.02444	0.292324	0.133284		0.156869	0.204695	1.49577	1.48915	1.37018	0.178358	0.494902	0.62735	1.18318	1.8112			1.62004	0.657813	0.909253	0.75858	0.875028	0.898876	1.03869	0.79782	2.09488	1.28634	1.40856	1.04643	0.99803
	30.0714	0.491151	0.389417	0.575093	0.328669	0.345583	0.193072	0.0708268	0.245236	0.223429	1.72347	1.89599	0.953546	0.389312	0.323607	0.439741	0.281758	0.17574	1.78617	1.80419	1.00496	0.311276	0.147956		0.173869	0.23002	1.48795	1.47587	1.36342	0.199181	0.583497	0.713514	1.30756	1.95847			1.53026	0.504814	0.806729	0.685443	0.763536	0.752003	0.919281	0.685801	2.07443	1.22178	1.31183	0.908295	0.910295
	33.0113	0.483912	0.388537	0.57425	0.330837	0.353833	0.203238	0.0731708	0.253903	0.23614	1.65478	1.80301	0.937047	0.401088	0.327695	0.449248	0.296634	0.183586	1.67658	1.72919	0.993879	0.333635	0.161928		0.192719	0.256011	1.47426	1.456	1.35316	0.220336	0.679121	0.816977	1.46123	2.13745			1.44457	0.385345	0.71985	0.630792	0.659075	0.621667	0.790752	0.599832	2.04176	1.16468	1.22518	0.773092	0.845248
	36.2385	0.480396	0.387477	0.573965	0.331635	0.359404	0.194421	0.0690746	0.233394	0.225924	1.57924	1.70169	0.91835	0.413126	0.333329	0.454503	0.274613	0.173473	1.55205	1.65575	0.984016	0.359515	0.174592		0.214693	0.28347	1.45437	1.42655	1.33933	0.24056	0.779638	0.940986	1.64476	2.33248			1.36956	0.309654	0.646531	0.582906	0.560948	0.515364	0.662199	0.528525	1.99705	1.09132	1.15488	0.641126	0.781616
	39.7813	0.481089	0.386762	0.575567	0.333596	0.363916	0.182858	0.0644303	0.217897	0.217003	1.50123	1.59631	0.901269	0.426902	0.34141	0.455667	0.252633	0.165074	1.42235	1.57622	0.969359	0.388616	0.190267		0.242937	0.316144	1.42983	1.38689	1.32311	0.26459	0.907446	1.08867	1.8579	2.52478			1.3085	0.276744	0.585794	0.535622	0.473608	0.439428	0.551974	0.464239	1.94433	0.992026	1.10296	0.517295	0.700505
	43.6704	0.486938	0.38791	0.580343	0.339216	0.369611	0.187488	0.0661406	0.234867	0.231929	1.41964	1.48552	0.887185	0.443458	0.352741	0.455089	0.266807	0.177306	1.29618	1.48137	0.947414	0.419768	0.214558		0.280456	0.357416	1.40135	1.3366	1.30426	0.298026	1.08884	1.26075	2.09753	2.69754			1.25853	0.27794	0.536922	0.48917	0.40304	0.394158	0.476523	0.402968	1.88723	0.875655	1.06512	0.408569	0.594143
	47.9397	0.497938	0.391996	0.588191	0.349527	0.378116	0.205278	0.0728917	0.270637	0.259238	1.32677	1.36178	0.873768	0.463266	0.367942	0.456366	0.302087	0.202717	1.17743	1.36552	0.919078	0.451748	0.248866		0.327794	0.407365	1.36713	1.2743	1.28044	0.340973	1.32744	1.45763	2.35819	2.83911			1.21054	0.297226	0.497349	0.446156	0.351263	0.37256	0.442601	0.342067	1.82544	0.761423	1.0309	0.319263	0.466751
	52.6264	0.511313	0.398156	0.596675	0.362403	0.388473	0.220031	0.0792625	0.289448	0.275786	1.21232	1.21627	0.855936	0.485715	0.386724	0.462402	0.32091	0.220543	1.06421	1.2313	0.886403	0.483925	0.290657		0.383128	0.463567	1.32373	1.19886	1.24902	0.390519	1.61468	1.6812	2.63256	2.94319			1.15317	0.309492	0.461812	0.407676	0.3148	0.362332	0.444883	0.280753	1.75434	0.664777	0.987861	0.248987	0.330224
	57.7713	0.52176	0.403859	0.602235	0.373049	0.396899	0.227225	0.085912	0.29224	0.285216	1.07142	1.04709	0.829312	0.509239	0.407936	0.474155	0.323742	0.228452	0.951638	1.0908	0.850975	0.518475	0.338608		0.445398	0.52551	1.26982	1.11331	1.21167	0.447379	1.95553	1.93869	2.91257	3.00656			1.07979	0.289789	0.423867	0.372568	0.286321	0.349068	0.465495	0.221737	1.66837	0.588678	0.928858	0.19447	0.205936
	63.4192	0.525586	0.408211	0.604628	0.378225	0.400048	0.235271	0.0970324	0.302542	0.30388	0.912705	0.866589	0.79534	0.532986	0.431633	0.491435	0.335537	0.23941	0.838246	0.963181	0.816226	0.563075	0.394262		0.517859	0.598344	1.21214	1.03047	1.18023	0.515924	2.36948	2.245	3.19114	3.02854			0.994753	0.231469	0.38025	0.339986	0.258723	0.321866	0.480247	0.172099	1.56708	0.527392	0.858356	0.153575	0.114839
	69.6192	0.526246	0.415639	0.611194	0.381958	0.400283	0.251632	0.11339	0.323976	0.334271	0.758943	0.700353	0.763753	0.558729	0.461575	0.514394	0.361583	0.262053	0.730606	0.868156	0.79015	0.632404	0.462709		0.613353	0.699765	1.16772	0.97341	1.17739	0.602621	2.87568	2.61946	3.46136	3.01023			0.913053	0.155727	0.334217	0.311889	0.229556	0.280213	0.473028	0.139637	1.45804	0.475341	0.791654	0.124709	0.0629737
	76.4253	0.538804	0.43857	0.639179	0.400156	0.411026	0.282422	0.137857	0.354994	0.379474	0.637771	0.576038	0.751412	0.59344	0.508127	0.54648	0.398315	0.303105	0.643793	0.819099	0.786739	0.748188	0.559089		0.761493	0.872821	1.16097	0.970397	1.23181	0.721139	3.48866	3.07912	3.71505	2.95418			0.852794	0.101184	0.294	0.292854	0.202109	0.2373	0.448411	0.12818	1.35547	0.431902	0.746905	0.106278	0.0365762
	83.8969	0.589263	0.496657	0.713654	0.459884	0.457153	0.342677	0.185064	0.421464	0.463514	0.568638	0.509783	0.77761	0.649814	0.588813	0.596605	0.464177	0.376988	0.596042	0.820023	0.824353	0.936457	0.713508		1.01053	1.19238	1.21661	1.04727	1.36964	0.896433	4.21434	3.62727	3.93988	2.86429			0.825435	0.0865811	0.267871	0.287077	0.183097	0.213037	0.429211	0.139775	1.27417	0.399906	0.735817	0.0984745	0.0236107
	92.0988	0.71058	0.614131	0.863291	0.597287	0.572987	0.46404	0.28135	0.570637	0.617805	0.555613	0.50102	0.859241	0.744927	0.726989	0.679273	0.592937	0.504176	0.600993	0.865741	0.921941	1.22265	0.964189		1.41674	1.75022	1.35154	1.22022	1.60473	1.15722	5.02036	4.24341	4.11801	2.74492			0.829389	0.108744	0.258353	0.295982	0.179061	0.218391	0.438048	0.172027	1.22172	0.380746	0.758116	0.10164	0.0171385
	101.103	0.938847	0.817356	1.11633	0.855485	0.800537	0.695279	0.460773	0.84721	0.863883	0.588803	0.534082	1.00829	0.898564	0.949486	0.813306	0.80965	0.707912	0.664767	0.944598	1.09525	1.62387	1.34239		2.02118	2.61339	1.56825	1.48868	1.92977	1.52154	5.80975	4.87844	4.22715	2.60012			0.849803	0.154146	0.259342	0.316919	0.192334	0.25204	0.482061	0.211049	1.19407	0.370676	0.801898	0.110972	0.0116847
	110.987	1.3061	1.13038	1.49526	1.27679	1.18301	1.09394	0.766812	1.29198	1.22786	0.648626	0.581691	1.2308	1.13184	1.2822	1.0194	1.13307	1.01993	0.780879	1.04334	1.35241	2.14061	1.85983		2.82418	3.77232	1.85022	1.82923	2.31172	1.98793	6.4486	5.45888	4.24473	2.43361			0.864841	0.200455	0.260163	0.342204	0.219463	0.297677	0.550384	0.234518	1.17555	0.359847	0.848164	0.11686	0.00583457
	121.837	1.83002	1.56933	2.01081	1.88892	1.75146	1.70538	1.25206	1.93844	1.7466	0.713562	0.615592	1.52777	1.46714	1.74437	1.31752	1.58894	1.47504	0.927236	1.15149	1.68945	2.75239	2.50242		3.77138	5.11189	2.16183	2.1972	2.69806	2.53337	6.82229	5.90175	4.1542	2.24783			0.856882	0.218478	0.251215	0.361093	0.249477	0.326988	0.614073	0.225098	1.14496	0.339731	0.87904	0.111413	0.00156274
	133.748	2.50327	2.13456	2.6541	2.68995	2.50909	2.54342	1.96234	2.77585	2.4239	0.771438	0.623994	1.89575	1.9253	2.34046	1.72126	2.19314	2.08206	1.07363	1.26258	2.08709	3.41848	3.22812		4.75918	6.42902	2.45435	2.5376	3.03147	3.11527	6.86754	6.13449	3.9496	2.0436			0.823026	0.194934	0.228646	0.360979	0.266229	0.312729	0.645752	0.181402	1.08717	0.311097	0.887003	0.092056	0.000193257
	146.824	3.28668	2.80027	3.38585	3.636	3.41976	3.59237	2.92215	3.73376	3.21028	0.822012	0.616089	2.32368	2.51683	3.05099	2.22895	2.92704	2.81169	1.19604	1.37109	2.51023	4.08383	3.9736		5.66159	7.49739	2.67728	2.79824	3.2646	3.68526	6.58815	6.11308	3.63697	1.81867			0.774655	0.138488	0.193683	0.331997	0.255626	0.248692	0.652581	0.117758	1.00131	0.284243	0.874583	0.0642883	2.66e-06
	161.177	4.10584	3.50562	4.12719	4.63478	4.40216	4.80772	4.12922	4.72511	4.05095	0.873097	0.611662	2.78522	3.22647	3.82521	2.81429	3.74738	3.62273	1.29068	1.46802	2.90994	4.6877	4.67024		6.36646	8.14626	2.79034	2.9394	3.36687	4.2095	6.05427	5.83145	3.23205	1.56772			0.728557	0.0760714	0.150317	0.273097	0.21255	0.153733	0.673069	0.0604058	0.901967	0.266836	0.850301	0.0363191	0
	176.935	4.85671	4.1562	4.76325	5.55369	5.33525	6.0879	5.52578	5.66384	4.8957	0.930653	0.62449	3.23231	3.99825	4.58188	3.42248	4.60126	4.46958	1.3712	1.53976	3.23224	5.17327	5.25549		6.79721	8.30267	2.77314	2.93867	3.32468	4.66769	5.35151	5.32011	2.75671	1.28778			0.695552	0.0306408	0.1031	0.193043	0.144008	0.0677496	0.747336	0.0235709	0.809604	0.255311	0.821032	0.0159337	0
	194.232	5.42247	4.64385	5.16856	6.24881	6.08098	7.25361	6.95796	6.42971	5.64173	0.988701	0.649808	3.59861	4.73538	5.22329	3.97845	5.40802	5.26994	1.45256	1.57211	3.43371	5.49694	5.67336		6.91499	7.98199	2.62998	2.79383	3.14059	5.03022	4.52414	4.63795	2.23986	0.984016			0.673414	0.0081011	0.0603282	0.107363	0.072778	0.0180497	0.875887	0.00691963	0.735799	0.236508	0.783898	0.00505755	0
	213.221	5.70559	4.88329	5.25178	6.60824	6.52112	8.08324	8.18843	6.87666	6.13303	1.03466	0.669763	3.81805	5.32343	5.6617	4.40735	6.04114	5.89866	1.5434	1.55781	3.49735	5.63589	5.87989		6.71947	7.25998	2.38813	2.52495	2.83395	5.25234	3.59678	3.86236	1.71853	0.676981			0.652039	0.00112429	0.0281973	0.0424821	0.02415	0.0024214	1.00228	0.00113391	0.681274	0.196882	0.73406	0.00114744	0
	234.066	5.65878	4.84503	4.99573	6.58998	6.59478	8.39697	8.97698	6.91691	6.25311	1.04988	0.661108	3.85011	5.66959	5.84606	4.65852	6.36494	6.24152	1.6345	1.50311	3.44258	5.59219	5.86136		6.25646	6.26049	2.09134	2.17368	2.44394	5.30422	2.66017	3.07901	1.23848	0.405371			0.619955	4.5e-05	0.00965678	0.0095042	0.00416746	0.000100786	1.03822	7.65e-05	0.636044	0.135954	0.666604	0.0001515	0
	256.948	5.30883	4.57029	4.47199	6.23516	6.31849	8.14372	9.18035	6.58107	6.01447	1.02469	0.615063	3.69969	5.73819	5.77769	4.72171	6.3205	6.26032	1.71264	1.4277	3.31808	5.3919	5.65217		5.61953	5.14971	1.78846	1.79716	2.02818	5.20626	1.89544	2.37066	0.848041	0.21175			0.575931	0	0.00182861	0.00103405	0.000289185	0	0.919397	0	0.591523	0.0736279	0.588095	7.61e-06	0
	282.068	4.74649	4.15185	3.81345	5.64815	5.77658	7.42593	8.80822	5.9828	5.55324	0.966816	0.547869	3.41571	5.55989	5.50375	4.62487	5.96861	6.00773	1.76975	1.35673	3.17889	5.07844	5.3305		4.92986	4.10421	1.51877	1.45226	1.64638	5.02408	1.43682	1.80028	0.576482	0.111905			0.531104	0	0.000152235	2.58e-05	0	0	0.652347	0	0.548275	0.0287979	0.520104	0	0
	309.644	4.09437	3.69388	3.16045	4.95461	5.08821	6.43755	7.99814	5.2528	5.03532	0.89017	0.483958	3.07085	5.21143	5.09447	4.41773	5.44742	5.58961	1.80247	1.31019	3.06553	4.70142	4.98437		4.29668	3.25493	1.30368	1.17803	1.34188	4.82285	1.24965	1.39514	0.422547	0.0821868			0.497924	0	0	0	0	0	0.341096	0	0.51132	0.00766152	0.478888	0	0
	339.916	3.45974	3.2735	2.609	4.25919	4.36542	5.37794	6.93996	4.51062	4.57512	0.815187	0.446373	2.73226	4.77797	4.61582	4.15019	4.91291	5.12135	1.81624	1.29265	2.98453	4.3047	4.67087		3.78136	2.6485	1.14172	0.984493	1.12443	4.62986	1.1641	1.14187	0.357077	0.0943717			0.484291	0	0	0	0	0	0.116792	0	0.487285	0.00108952	0.47613	0	0
	373.147	2.91543	2.92598	2.19214	3.62281	3.68573	4.38189	5.79557	3.83825	4.20705	0.758128	0.442538	2.44279	4.32153	4.11524	3.85967	4.4723	4.68133	1.8168	1.29094	2.91049	3.9176	4.39643		3.38436	2.2482	1.01556	0.854564	0.973782	4.4295	1.01702	0.998372	0.33807	0.122872			0.485281	0	0	0	0	0	0.0210706	0	0.477251	4.94e-05	0.507785	0	0
	409.626	2.47287	2.63982	1.88326	3.06041	3.08074	3.47883	4.64689	3.24424	3.88428	0.70997	0.456406	2.21009	3.86671	3.61218	3.56385	4.11216	4.26681	1.79182	1.27813	2.79904	3.55259	4.12384		3.05624	1.96179	0.901855	0.7547	0.853916	4.17817	0.799913	0.908483	0.322802	0.133576			0.481203	0	0	0	0	0	0.00160508	0	0.469133	0	0.549723	0	0
	449.672	2.10521	2.38324	1.63025	2.56127	2.549	2.63386	3.5155	2.68131	3.51932	0.659923	0.465082	2.0167	3.41114	3.11235	3.26916	3.71829	3.81596	1.72636	1.22333	2.60412	3.20847	3.80487		2.72842	1.68389	0.779223	0.650211	0.724504	3.83667	0.603661	0.817277	0.277187	0.099585			0.451269	0	0	0	0	0	1.21e-06	0	0.449543	0	0.570953	0	0
	493.633	1.75352	2.12052	1.38252	2.11088	2.0753	1.84221	2.43549	2.11215	3.04634	0.576728	0.432115	1.83266	2.94711	2.61799	2.97777	3.18403	3.28745	1.58673	1.10525	2.30518	2.87777	3.41832		2.353	1.34235	0.638643	0.520741	0.561795	3.4051	0.434181	0.690332	0.191441	0.0473924			0.378238	0	0	0	0	0	0	0	0.399567	0	0.530905	0	0
	541.892	1.38745	1.84631	1.12869	1.70789	1.65328	1.17213	1.50313	1.56225	2.48341	0.398903	0.307841	1.64082	2.48515	2.14437	2.70186	2.52426	2.71571	1.31812	0.923571	1.92596	2.55511	2.98527		1.93066	0.934991	0.492973	0.370562	0.390443	2.93618	0.235552	0.52945	0.0955042	0.0104657			0.244586	0	0	0	0	0	0	0	0.295402	0	0.375739	0	0
	594.869	1.01092	1.58828	0.897464	1.36958	1.29385	0.725125	0.850053	1.12774	1.98608	0.195499	0.151632	1.44227	2.06017	1.7304	2.45956	1.93968	2.21056	1.00032	0.698677	1.5059	2.23721	2.5621		1.5152	0.550683	0.357473	0.234236	0.238509	2.52528	0.0778522	0.37015	0.0294496	0.000952407			0.109943	0	0	0	0	0	0	0	0.178284	0	0.183558	0	0
	653.025	0.667125	1.38497	0.733616	1.1128	1.01516	0.512184	0.508543	0.862706	1.72557	0.0450661	0.0348883	1.25395	1.71529	1.41252	2.26563	1.62696	1.86884	0.613663	0.418006	1.1043	1.9248	2.20449		1.17675	0.314321	0.251428	0.140835	0.14975	2.24623	0.038525	0.253459	0.00459244	0			0.0237063	0	0	0	0	0	0	0	0.0801065	0	0.0419624	0	0
	716.866	0.409221	1.27	0.664655	0.942438	0.826838	0.405706	0.348853	0.702292	1.67741	0.00462649	0.00353195	1.09521	1.47809	1.21405	2.11865	1.51255	1.67015	0.294763	0.177887	0.75783	1.61834	1.9085		0.935616	0.233182	0.176829	0.0915293	0.113141	2.06213	0.0603684	0.193308	0.000252636	0			0.00220472	0	0	0	0	0	0	0	0.0325932	0	0.0042147	0	0
	786.949	0.317348	1.26057	0.701034	0.852079	0.738456	0.294	0.227572	0.531017	1.68	0	0	0.98431	1.35116	1.15893	2.01375	1.36276	1.54536	0.0687135	0.0369187	0.432197	1.3224	1.61881		0.754649	0.221648	0.110598	0.0560369	0.0870733	1.86091	0.0423448	0.184961	0	0			0	0	0	0	0	0	0	0	0.0074386	0	0	0	0
	863.883	0.383033	1.33719	0.810331	0.802664	0.720743	0.201775	0.119468	0.38305	1.67689	0	0	0.910314	1.29926	1.20353	1.91803	1.14331	1.50261	0.00707423	0.00327711	0.185193	1.04146	1.31478		0.600838	0.223334	0.0550542	0.0283029	0.0511969	1.60044	0.00423365	0.207374	0	0			0	0	0	0	0	0	0	0	0.000786614	0	0	0	0
	948.338	0.662179	1.45036	0.944171	0.756283	0.743217	0.132176	0.0659167	0.317424	1.59398	0	0	0.811525	1.27249	1.30018	1.8052	0.923056	1.49986	0	0	0.039469	0.782303	1.01251		0.459155	0.217776	0.0133285	0.00695382	0.0135165	1.30245	0	0.239423	0	0			0	0	0	0	0	0	0	0	0	0	0	0	0
	1041.05	0.761367	1.38361	0.809107	0.666537	0.741	0.0466107	0.0277456	0.227115	1.30516	0	0	0.568671	1.21254	1.32	1.64272	0.632132	1.34247	0	0	0.00382749	0.552274	0.703275		0.307491	0.137991	0.00152879	0.000823647	0.00162964	0.958676	0	0.249701	0	0			0	0	0	0	0	0	0	0	0	0	0	0	0
	1142.83	0.558052	0.995023	0.469696	0.459464	0.571785	0.00349479	0.00242773	0.10757	0.915716	0	0	0.273547	1.05363	1.02873	1.39232	0.357267	1.02442	0	0	0	0.33481	0.414479		0.1596	0.0522649	0	0	0	0.621126	0	0.193239	0	0			0	0	0	0	0	0	0	0	0	0	0	0	0
	1254.55	0.152638	0.471166	0.11686	0.223059	0.306984	0	0	0.0443463	0.63757	0	0	0.0618767	0.836963	0.551046	1.13493	0.233697	0.770045	0	0	0	0.157347	0.219895		0.0811624	0.031565	0	0	0	0.38783	0	0.102701	0	0			0	0	0	0	0	0	0	0	0	0	0	0	0
	1377.2	0.0187782	0.107814	0.0128241	0.0508206	0.0746725	0	0	0.00980929	0.392603	0	0	0.00617357	0.57739	0.133808	0.767789	0.146701	0.593204	0	0	0	0.0467243	0.10676		0.055012	0.0158411	0	0	0	0.234369	0	0.0247642	0	0			0	0	0	0	0	0	0	0	0	0	0	0	0
	1511.84	0	0.0110907	0	0.00512095	0.00807906	0	0	0.000991634	0.170661	0	0	0	0.341623	0.014457	0.402479	0.0420392	0.380847	0	0	0	0.00742536	0.0303562		0.0381346	0.00166162	0	0	0	0.130649	0	0.00266942	0	0			0	0	0	0	0	0	0	0	0	0	0	0	0
	1659.64	0	0	0	0	0	0	0	0	0.0432462	0	0	0	0.172557	0	0.0985478	0.00235986	0.216527	0	0	0	0.000485778	0.00202965		0.029111	0	0	0	0	0.0817922	0	0	0	0			0	0	0	0	0	0	0	0	0	0	0	0	0
	1821.89	0	0	0	0	0	0	0	0	0.00274784	0	0	0	0.0601442	0	0.0107288	0	0.145594	0	0	0	0	0		0.0254688	0	0	0	0	0.0645368	0	0	0	0			0	0	0	0	0	0	0	0	0	0	0	0	0
	2000	0	0	0	0	0	0	0	0	0	0	0	0	0	0	0	0	0	0	0	0	0	0		0	0	0	0	0	0	0	0	0	0			0	0	0	0	0	0	0	0	0	0	0	0	0
	sum	100	100	100	100	100	100	100	100	100	100	100	100	100	100	100	100	100	100	100	100	100	100	0	100	100	100	100	100	100	100	100	100	100			100	100	100	100	100	100	100	100	100	100	100	100	100
[truncated: 90 more columns]

## Sheet: 7. GRADISTAT OUTPUT
GRADISTAT v 8.0
		Jamaica Bay	Jamaica Bay	Jamaica Bay	Jamaica Bay	Jamaica Bay	Jamaica Bay	Jamaica Bay	Jamaica Bay	Jamaica Bay	Jamaica Bay	Jamaica Bay	Jamaica Bay	Jamaica Bay	Jamaica Bay	Jamaica Bay	Jamaica Bay	Jamaica Bay	Jamaica Bay	Jamaica Bay	Jamaica Bay	Jamaica Bay	Jamaica Bay	Jamaica Bay	Jamaica Bay	Jamaica Bay	Jamaica Bay	Jamaica Bay	Jamaica Bay	Jamaica Bay	Jamaica Bay	Jamaica Bay	Jamaica Bay	Elkhorn Slough	Elkhorn Slough	Elkhorn Slough	Elkhorn Slough	Elkhorn Slough	Elkhorn Slough	Elkhorn Slough	Elkhorn Slough	Elkhorn Slough	Elkhorn Slough	Elkhorn Slough	Elkhorn Slough	Elkhorn Slough	Elkhorn Slough	Elkhorn Slough	Elkhorn Slough
		Big Egg	Big Egg	Big Egg	Big Egg	Big Egg	Big Egg	Big Egg	Big Egg	Big Egg	Big Egg	Big Egg	Big Egg	Big Egg	Big Egg	Big Egg	Big Egg	Big Egg	Black Bank	Black Bank	Black Bank	Black Bank	Black Bank	Black Bank	Black Bank	Black Bank	Black Bank	Black Bank	Black Bank	Black Bank	Black Bank	Black Bank	Black Bank	Old Salinas	Old Salinas	Old Salinas	Old Salinas	Old Salinas	Old Salinas	Old Salinas	Old Salinas	Old Salinas	Old Salinas	Old Salinas	Old Salinas	Old Salinas	Old Salinas	Old Salinas	Old Salinas
		Hi	Hi	Hi	Hi	Hi	Hi	Hi	Hi	Hi	Lo	Lo	Lo	Lo	Lo	Lo	Lo	Lo	Hi	Hi	Hi	Hi	Hi	Hi	Hi	Lo	Lo	Lo	Lo	Lo	Lo	Lo	Lo	Lo	Lo	Lo	Lo	Lo	Lo	Lo	Lo	Hi	Hi	Hi	Hi	Hi	Hi	Hi	Hi
	Depth, top (cm)	0	3	6	9	12	15	18	21	24	0	3	6	9	12	15	18	21	0	3	6	9	12	18	21	0	3	6	9	12	15	18	21	0	3	6	9	12	15	18	21	0	3	6	9	12	15	18	21
	Depth, bottom (cm)	3	6	9	12	15	18	21	24	27	3	6	9	12	15	18	21	24	3	6	9	12	15	21	24	3	6	9	12	15	18	21	24	3	6	9	12	15	18	21	24	3	6	9	12	15	18	21	24
	SIEVING ERROR:	0	0	0	0	0	0	0	0	0	0	0	0	0	0	0	0	0	0	0	0	0	0	0	0	0	0	0	0	0	0	0	0
	SAMPLE TYPE:	Unimodal, Very Poorly Sorted	Trimodal, Very Poorly Sorted	Bimodal, Very Poorly Sorted	Unimodal, Poorly Sorted	Unimodal, Very Poorly Sorted	Unimodal, Poorly Sorted	Unimodal, Moderately Sorted	Unimodal, Very Poorly Sorted	Bimodal, Poorly Sorted	Trimodal, Very Poorly Sorted	Polymodal, Very Poorly Sorted	Trimodal, Very Poorly Sorted	Unimodal, Poorly Sorted	Bimodal, Poorly Sorted	Unimodal, Very Poorly Sorted	Unimodal, Poorly Sorted	Unimodal, Poorly Sorted	Trimodal, Very Poorly Sorted	Trimodal, Very Poorly Sorted	Trimodal, Very Poorly Sorted	Unimodal, Poorly Sorted	Unimodal, Poorly Sorted	Unimodal, Moderately Sorted	Unimodal, Moderately Sorted	Trimodal, Very Poorly Sorted	Trimodal, Very Poorly Sorted	Trimodal, Very Poorly Sorted	Unimodal, Poorly Sorted	Unimodal, Poorly Sorted	Unimodal, Poorly Sorted	Bimodal, Very Poorly Sorted	Trimodal, Very Poorly Sorted	Trimodal, Very Poorly Sorted	Bimodal, Poorly Sorted	Unimodal, Poorly Sorted	Bimodal, Poorly Sorted	Unimodal, Poorly Sorted	Unimodal, Poorly Sorted	Trimodal, Very Poorly Sorted	Unimodal, Poorly Sorted	Bimodal, Very Poorly Sorted	Unimodal, Very Poorly Sorted	Trimodal, Very Poorly Sorted	Unimodal, Poorly Sorted	Unimodal, Poorly Sorted	Unimodal, Poorly Sorted	Unimodal, Poorly Sorted	Unimodal, Poorly Sorted
	TEXTURAL GROUP:	Muddy Sand	Muddy Sand	Muddy Sand	Muddy Sand	Muddy Sand	Muddy Sand	Sand	Muddy Sand	Sand	Sandy Mud	Sandy Mud	Muddy Sand	Muddy Sand	Muddy Sand	Muddy Sand	Muddy Sand	Sand	Sandy Mud	Sandy Mud	Muddy Sand	Sand	Sand	Sand	Sand	Sandy Mud	Sandy Mud	Sandy Mud	Sand	Muddy Sand	Muddy Sand	Muddy Sand	Sandy Mud	Sandy Mud	Mud	Mud	Mud	Mud	Mud	Sandy Mud	Mud	Sandy Mud	Mud	Sandy Mud	Mud	Mud	Mud	Mud	Mud
	SEDIMENT NAME:	Medium Silty Fine Sand	Fine Silty Fine Sand	Fine Silty Fine Sand	Very Coarse Silty Fine Sand	Very Coarse Silty Fine Sand	Fine Silty Medium Sand	Moderately Sorted Medium Sand	Muddy Fine Sand	Poorly Sorted Medium Sand	Fine Sandy Fine Silt	Fine Sandy Medium Silt	Medium Silty Fine Sand	Very Coarse Silty Medium Sand	Very Coarse Silty Medium Sand	Very Coarse Silty Medium Sand	Very Coarse Silty Medium Sand	Poorly Sorted Medium Sand	Medium Sandy Coarse Silt	Fine Sandy Coarse Silt	Coarse Silty Medium Sand	Poorly Sorted Fine Sand	Poorly Sorted Medium Sand	Moderately Sorted Fine Sand	Moderately Sorted Fine Sand	Fine Sandy Coarse Silt	Fine Sandy Coarse Silt	Fine Sandy Coarse Silt	Poorly Sorted Medium Sand	Very Coarse Silty Fine Sand	Very Coarse Silty Fine Sand	Very Coarse Silty Very Fine Sand	Very Fine Sandy Very Coarse Silt	Very Fine Sandy Fine Silt	Mud	Fine Silt	Fine Silt	Fine Silt	Fine Silt	Fine Sandy Fine Silt	Fine Silt	Very Fine Sandy Coarse Silt	Fine Silt	Fine Sandy Fine Silt	Fine Silt	Fine Silt	Fine Silt	Medium Silt	Medium Silt
METHOD OF	MEAN	219.8	267	206.8	266.5	265.4	250.8	280.5	245.6	342.2	55.72	42.22	203.8	335.1	305.9	355.1	306.4	364.2	108.4	90.39	181.6	295.2	327.7	267.6	217	96.23	89.79	101.5	342.2	139.4	158.1	85.78	52.31	43.23	8.011	11.2	11.42	10.34	10.45	28.58	9.164	51.4	15.6	46.02	9.041	8.179	10.55	15.65	14.98
MOMENTS	SORTING	215	277.2	226.7	218.7	223.3	146.8	133.6	181.2	273.6	107.3	90.22	233.9	294.5	260.4	326	231.1	293.7	164.9	144.8	191.2	222.2	230.2	190.3	138.8	131.5	121.2	125.4	260.7	96.79	149.9	82.51	61.1	88.65	16.57	21.34	24.84	21.41	20.77	61.08	16.86	93.34	30.46	96.84	14.2	10.52	17.62	21.11	20.05
Arithmetic (mm)	SKEWNESS	1.896	1.584	1.956	1.735	1.811	0.928	0.786	1.34	1.657	2.815	3.669	1.635	1.799	1.621	1.42	1.483	1.867	1.778	2.125	1.126	1.482	1.491	2.14	2.337	2.106	2.011	1.896	1.662	1.656	3.368	1.756	2.209	3.506	5.757	4.795	4.583	5.222	4.729	3.056	5.238	3.422	4.427	3.383	5.234	2.748	4.533	3.36	3.302
	KURTOSIS	8.338	5.51	7.738	7.369	7.783	5.747	5.384	6.66	6.132	11	17.66	5.847	6.974	6.025	4.918	6.23	7.331	5.341	7.114	3.739	5.75	5.71	10.53	12.89	8.464	8.107	7.88	6.678	8.057	20.08	8.105	11.23	16.59	43.86	31.68	27.02	35.54	29.34	11.87	37.62	16.62	26.99	15.32	43.11	13.27	31.07	19.94	18.75
METHOD OF	MEAN	82.17	89.79	67.02	140.7	133.6	167	218.6	128.7	217.6	12.93	11.02	63.65	183.2	165.2	164.3	183.4	233.9	25.88	22.08	61.09	197.8	240.6	203.4	172	27.67	25.77	32.2	241.4	96.7	99.98	38.63	19.18	11.37	3.505	4.813	4.094	4.216	4.244	7.314	4.222	15.55	5.727	10.78	4.548	4.201	4.698	7.318	7.115
MOMENTS	SORTING	7.819	8.488	8.402	5.394	5.83	3.906	2.967	5.64	3.68	5.949	5.25	7.53	4.809	4.934	5.996	4.348	3.681	6.742	6.583	6.992	3.317	2.757	2.531	2.383	6.682	6.634	6.554	2.87	3.183	3.453	5.559	6.027	5.19	3.313	3.487	3.785	3.577	3.608	4.761	3.331	5.234	4.057	5.515	3.276	3.311	3.597	3.839	3.778
Geometric (mm)	SKEWNESS	-1.344	-1.211	-1.08	-2.069	-1.992	-2.631	-3.882	-1.962	-2.314	0.15	0.126	-0.768	-2.113	-2.004	-1.718	-2.256	-2.488	-0.034	-0.078	-0.771	-2.435	-2.737	-2.784	-3.066	-0.37	-0.335	-0.527	-2.34	-2.393	-2.08	-1.304	-0.731	0.225	0.407	0.257	0.48	0.302	0.31	0.531	0.23	-0.081	0.198	0.302	-0.013	-0.031	0.106	-0.298	-0.305
	KURTOSIS	3.804	3.471	3.099	7.057	6.567	9.861	20.08	6.036	9.657	2.461	2.772	2.542	7.99	7.087	5.665	8.295	10.78	2.105	2.215	2.54	11.52	15.4	17.02	18.63	2.163	2.116	2.274	12.42	10.08	9.191	4.133	2.542	2.603	3.082	2.958	3.025	2.959	2.888	2.94	2.85	2.501	2.655	2.57	2.715	2.395	2.535	2.523	2.57
METHOD OF	MEAN	3.605	3.477	3.899	2.829	2.904	2.582	2.194	2.958	2.2	6.273	6.504	3.974	2.449	2.598	2.605	2.447	2.096	5.272	5.501	4.033	2.338	2.055	2.298	2.539	5.176	5.278	4.957	2.05	3.37	3.322	4.694	5.704	6.458	8.157	7.699	7.932	7.89	7.88	7.095	7.888	6.007	7.448	6.535	7.781	7.895	7.734	7.094	7.135
MOMENTS	SORTING	2.967	3.085	3.071	2.431	2.544	1.966	1.569	2.496	1.88	2.573	2.392	2.913	2.266	2.303	2.584	2.121	1.88	2.753	2.719	2.806	1.73	1.463	1.34	1.253	2.74	2.73	2.712	1.521	1.67	1.788	2.475	2.591	2.376	1.728	1.802	1.92	1.839	1.851	2.251	1.736	2.388	2.021	2.463	1.712	1.727	1.847	1.941	1.918
Logarithmic (f)	SKEWNESS	1.344	1.211	1.08	2.069	1.992	2.631	3.882	1.962	2.314	-0.15	-0.126	0.768	2.113	2.004	1.718	2.256	2.488	0.034	0.078	0.771	2.435	2.737	2.784	3.066	0.37	0.335	0.527	2.34	2.393	2.08	1.304	0.731	-0.225	-0.407	-0.257	-0.48	-0.302	-0.31	-0.531	-0.23	0.081	-0.198	-0.302	0.013	0.031	-0.106	0.298	0.305
	KURTOSIS	3.804	3.471	3.099	7.057	6.567	9.861	20.08	6.036	9.657	2.461	2.772	2.542	7.99	7.087	5.665	8.295	10.78	2.105	2.215	2.54	11.52	15.4	17.02	18.63	2.163	2.116	2.274	12.42	10.08	9.191	4.133	2.542	2.603	3.082	2.958	3.025	2.959	2.888	2.94	2.85	2.501	2.655	2.57	2.715	2.395	2.535	2.523	2.57
FOLK AND	MEAN	81.15	84.25	65.99	176.1	160.6	228	262.5	163.2	271.5	13.16	10.54	69.76	229.3	210.2	188	245.3	289.9	28.25	23.98	68.63	236.4	270.2	224.3	189.4	28.33	26.45	33.07	271.4	114.1	114.8	41.31	19.89	11.28	3.372	4.68	3.936	4.095	4.135	6.799	4.14	15.74	5.555	10.77	4.523	4.205	4.645	7.351	7.162
WARD METHOD	SORTING	7.217	8.413	8.139	3.916	4.323	2.638	1.715	4.047	2.826	6.394	5.374	7.461	3.609	3.696	5.072	3.1	2.76	7.377	7.235	6.9	2.528	2.059	1.929	1.793	6.884	6.811	6.577	2.236	2.466	2.706	5.163	6.179	5.438	3.27	3.527	3.831	3.581	3.641	4.873	3.359	5.476	4.165	5.852	3.343	3.461	3.711	3.936	3.86
(mm)	SKEWNESS	-0.667	-0.592	-0.629	-0.497	-0.546	-0.407	-0.209	-0.573	-0.197	0.107	0.043	-0.518	-0.372	-0.399	-0.464	-0.341	-0.192	0.096	0.045	-0.508	-0.202	-0.039	-0.004	-0.07	-0.144	-0.114	-0.259	-0.086	-0.345	-0.329	-0.534	-0.413	0.119	0.048	0.026	0.098	0.023	0.04	0.17	0.012	-0.026	0.034	0.152	-0.053	-0.026	0.003	-0.142	-0.136
	KURTOSIS	1.247	1.12	0.995	2.788	2.813	3.037	1.592	2.949	2.131	1.045	1.117	0.837	2.281	2.411	2.007	2.438	2.165	0.78	0.85	0.81	1.642	1.197	1.266	1.466	0.775	0.753	0.781	1.248	1.94	1.792	1.187	0.885	1.051	1	1.064	1.051	0.997	0.998	1.235	0.974	0.976	0.971	1.058	0.985	0.936	0.929	0.922	0.93
FOLK AND	MEAN	3.623	3.569	3.922	2.506	2.639	2.133	1.93	2.615	1.881	6.248	6.568	3.841	2.125	2.25	2.412	2.027	1.786	5.146	5.382	3.865	2.08	1.888	2.156	2.4	5.142	5.241	4.918	1.882	3.132	3.123	4.597	5.652	6.47	8.212	7.739	7.989	7.932	7.918	7.201	7.916	5.989	7.492	6.537	7.788	7.894	7.75	7.088	7.125
WARD METHOD	SORTING	2.851	3.073	3.025	1.969	2.112	1.4	0.778	2.017	1.499	2.677	2.426	2.899	1.852	1.886	2.342	1.632	1.464	2.883	2.855	2.787	1.338	1.042	0.948	0.842	2.783	2.768	2.717	1.161	1.302	1.436	2.368	2.627	2.443	1.709	1.818	1.938	1.84	1.864	2.285	1.748	2.453	2.058	2.549	1.741	1.791	1.892	1.977	1.949
(f)	SKEWNESS	0.667	0.592	0.629	0.497	0.546	0.407	0.209	0.573	0.197	-0.107	-0.043	0.518	0.372	0.399	0.464	0.341	0.192	-0.096	-0.045	0.508	0.202	0.039	0.004	0.07	0.144	0.114	0.259	0.086	0.345	0.329	0.534	0.413	-0.119	-0.048	-0.026	-0.098	-0.023	-0.04	-0.17	-0.012	0.026	-0.034	-0.152	0.053	0.026	-0.003	0.142	0.136
	KURTOSIS	1.247	1.12	0.995	2.788	2.813	3.037	1.592	2.949	2.131	1.045	1.117	0.837	2.281	2.411	2.007	2.438	2.165	0.78	0.85	0.81	1.642	1.197	1.266	1.466	0.775	0.753	0.781	1.248	1.94	1.792	1.187	0.885	1.051	1	1.064	1.051	0.997	0.998	1.235	0.974	0.976	0.971	1.058	0.985	0.936	0.929	0.922	0.93
FOLK AND	MEAN:	Very Fine Sand	Very Fine Sand	Very Fine Sand	Fine Sand	Fine Sand	Fine Sand	Medium Sand	Fine Sand	Medium Sand	Medium Silt	Medium Silt	Very Fine Sand	Fine Sand	Fine Sand	Fine Sand	Fine Sand	Medium Sand	Coarse Silt	Coarse Silt	Very Fine Sand	Fine Sand	Medium Sand	Fine Sand	Fine Sand	Coarse Silt	Coarse Silt	Very Coarse Silt	Medium Sand	Very Fine Sand	Very Fine Sand	Very Coarse Silt	Coarse Silt	Medium Silt	Very Fine Silt	Fine Silt	Fine Silt	Fine Silt	Fine Silt	Fine Silt	Fine Silt	Coarse Silt	Fine Silt	Medium Silt	Fine Silt	Fine Silt	Fine Silt	Fine Silt	Fine Silt
WARD METHOD	SORTING:	Very Poorly Sorted	Very Poorly Sorted	Very Poorly Sorted	Poorly Sorted	Very Poorly Sorted	Poorly Sorted	Moderately Sorted	Very Poorly Sorted	Poorly Sorted	Very Poorly Sorted	Very Poorly Sorted	Very Poorly Sorted	Poorly Sorted	Poorly Sorted	Very Poorly Sorted	Poorly Sorted	Poorly Sorted	Very Poorly Sorted	Very Poorly Sorted	Very Poorly Sorted	Poorly Sorted	Poorly Sorted	Moderately Sorted	Moderately Sorted	Very Poorly Sorted	Very Poorly Sorted	Very Poorly Sorted	Poorly Sorted	Poorly Sorted	Poorly Sorted	Very Poorly Sorted	Very Poorly Sorted	Very Poorly Sorted	Poorly Sorted	Poorly Sorted	Poorly Sorted	Poorly Sorted	Poorly Sorted	Very Poorly Sorted	Poorly Sorted	Very Poorly Sorted	Very Poorly Sorted	Very Poorly Sorted	Poorly Sorted	Poorly Sorted	Poorly Sorted	Poorly Sorted	Poorly Sorted
(Description)	SKEWNESS:	Very Fine Skewed	Very Fine Skewed	Very Fine Skewed	Very Fine Skewed	Very Fine Skewed	Very Fine Skewed	Fine Skewed	Very Fine Skewed	Fine Skewed	Coarse Skewed	Symmetrical	Very Fine Skewed	Very Fine Skewed	Very Fine Skewed	Very Fine Skewed	Very Fine Skewed	Fine Skewed	Symmetrical	Symmetrical	Very Fine Skewed	Fine Skewed	Symmetrical	Symmetrical	Symmetrical	Fine Skewed	Fine Skewed	Fine Skewed	Symmetrical	Very Fine Skewed	Very Fine Skewed	Very Fine Skewed	Very Fine Skewed	Coarse Skewed	Symmetrical	Symmetrical	Symmetrical	Symmetrical	Symmetrical	Coarse Skewed	Symmetrical	Symmetrical	Symmetrical	Coarse Skewed	Symmetrical	Symmetrical	Symmetrical	Fine Skewed	Fine Skewed
	KURTOSIS:	Leptokurtic	Leptokurtic	Mesokurtic	Very Leptokurtic	Very Leptokurtic	Extremely Leptokurtic	Very Leptokurtic	Very Leptokurtic	Very Leptokurtic	Mesokurtic	Leptokurtic	Platykurtic	Very Leptokurtic	Very Leptokurtic	Very Leptokurtic	Very Leptokurtic	Very Leptokurtic	Platykurtic	Platykurtic	Platykurtic	Very Leptokurtic	Leptokurtic	Leptokurtic	Leptokurtic	Platykurtic	Platykurtic	Platykurtic	Leptokurtic	Very Leptokurtic	Very Leptokurtic	Leptokurtic	Platykurtic	Mesokurtic	Mesokurtic	Mesokurtic	Mesokurtic	Mesokurtic	Mesokurtic	Leptokurtic	Mesokurtic	Mesokurtic	Mesokurtic	Mesokurtic	Mesokurtic	Mesokurtic	Mesokurtic	Mesokurtic	Mesokurtic
	MODE 1 (mm):	223.6	223.6	223.6	223.6	245.5	245.5	269.5	245.5	245.5	7.092	7.785	245.5	269.5	245.5	269.5	245.5	269.5	21.72	21.72	223.6	223.6	223.6	203.7	185.6	169.1	169.1	169.1	245.5	140.3	140.3	116.4	66.52	7.092	4.052	5.361	4.448	4.883	4.883	5.885	4.883	21.72	5.361	6.46	5.361	5.361	5.361	18.02	18.02
	MODE 2 (mm):		994.7	994.7						825.4	19.79	223.6	7.785		1091.9				9.381	8.546	19.79					26.17	7.785	23.84				8.546	6.46	116.4	18.02		16.42			245.5		10.3		140.3
	MODE 3 (mm):		5.361								245.5	140.3	26.17						391.4	203.7	8.546					7.785	21.72	7.785					1	391.4						66.52				471.7
	MODE 1 (f):	2.162	2.162	2.162	2.162	2.028	2.028	1.893	2.028	2.028	7.141	7.007	2.028	1.893	2.028	1.893	2.028	1.893	5.526	5.526	2.162	2.162	2.162	2.297	2.431	2.566	2.566	2.566	2.028	2.835	2.835	3.104	3.912	7.141	7.949	7.545	7.814	7.679	7.679	7.41	7.679	5.526	7.545	7.276	7.545	7.545	7.545	5.796	5.796
	MODE 2 (f):		0.009	0.009						0.278	5.661	2.162	7.007		-0.125				6.738	6.872	5.661					5.257	7.007	5.392				6.872	7.276	3.104	5.796		5.93			2.028		6.603		2.835
	MODE 3 (f):		7.545								2.028	2.835	5.257						1.355	2.297	6.872					7.007	5.526	7.007					9.967	1.355						3.912				1.086
	D10 (mm):	2.51	2.816	2.074	10.07	7.394	41.3	144.6	5.491	77.15	1.297	1.273	3.005	24.92	15.26	9.354	28.62	102.7	2.164	1.782	3.313	66.89	113.1	102.6	94.36	1.865	1.806	2.083	99.91	33.49	28.35	2.794	1.069	1.416	0.773	0.952	0.784	0.815	0.817	1.115	0.879	1.674	0.914	1.264	0.905	0.828	0.856	1.088	1.094
5.01925	D50 (mm):	194.1	207.3	171.5	227.5	228.2	238.3	264.8	224.7	265.6	11.32	10.4	147.3	264.4	247.5	269	259.2	283.2	22.09	20.82	135.2	238.8	263.2	216.8	187.4	32.52	28.7	44.47	268.9	124.4	128.9	69.8	33.1	9.869	3.334	4.703	3.77	4.108	4.087	6.123	4.16	16.13	5.497	8.951	4.742	4.328	4.677	8.337	8.045
	D90 (mm):	453.4	640.5	457.5	517.3	511	425.8	446.1	460.3	720.7	196.4	111.7	516.3	703.6	630.1	831.4	593.2	745.1	377.5	304.6	463.8	595.5	642.1	502	375.8	264.4	247.4	260.5	696.5	248.6	286.5	185.6	132.1	123	17.6	24.35	24.11	21.91	22.6	87.65	20.07	138.2	36.42	140.2	20.96	20.65	25.27	37.53	35.92
	(D90 / D10) (mm):	180.7	227.4	220.6	51.38	69.11	10.31	3.086	83.83	9.342	151.4	87.79	171.8	28.23	41.29	88.89	20.73	7.258	174.4	170.9	140	8.903	5.679	4.894	3.983	141.8	137	125	6.971	7.424	10.11	66.44	123.5	86.91	22.77	25.57	30.74	26.88	27.67	78.59	22.84	82.56	39.86	110.9	23.16	24.96	29.52	34.51	32.85
	(D90 - D10) (mm):	450.9	637.7	455.4	507.2	503.6	384.5	301.5	454.8	643.6	195.1	110.5	513.3	678.7	614.9	822.1	564.6	642.4	375.3	302.8	460.5	528.6	529	399.4	281.5	262.5	245.6	258.4	596.6	215.1	258.2	182.8	131	121.6	16.82	23.4	23.33	21.09	21.78	86.53	19.19	136.5	35.5	138.9	20.06	19.83	24.41	36.44	34.83
	(D75 / D25) (mm):	8.779	12.19	16.03	2.322	2.38	1.889	1.748	2.248	2.412	10.77	8.451	21.85	2.641	2.572	3.453	2.357	2.346	24.31	19.47	20.6	2.536	2.433	2.165	1.872	23.38	24.49	21.35	2.624	2.231	2.523	6.889	13.98	8.998	4.938	5.071	5.718	5.565	5.665	6.409	5.234	10.34	7.135	9.472	5.101	5.687	6.352	7.051	6.797
	(D75 - D25) (mm):	264.5	325.2	258.8	192	195.1	151.4	149.3	179.8	250	37.07	27.63	282.5	261.6	236.8	338	228.4	255.7	150	105.4	274.8	232.2	249.2	176.5	120.4	145	142.2	155.4	273.7	97.96	115.7	107.5	72.19	29.43	5.804	8.298	7.334	7.72	7.848	13.88	7.516	45.62	12.81	28.21	8.194	8.159	9.779	17.33	16.49
	D10 (f):	1.141	0.643	1.128	0.951	0.969	1.232	1.165	1.119	0.472	2.348	3.162	0.954	0.507	0.666	0.266	0.753	0.425	1.406	1.715	1.108	0.748	0.639	0.994	1.412	1.919	2.015	1.941	0.522	2.008	1.803	2.43	2.92	3.023	5.829	5.36	5.374	5.512	5.468	3.512	5.639	2.855	4.779	2.835	5.576	5.597	5.306	4.736	4.799
7.72475	D50 (f):	2.365	2.27	2.544	2.136	2.132	2.069	1.917	2.154	1.913	6.465	6.587	2.763	1.919	2.014	1.894	1.948	1.82	5.5	5.586	2.887	2.066	1.926	2.206	2.416	4.942	5.123	4.491	1.895	3.007	2.956	3.841	4.917	6.663	8.229	7.732	8.051	7.927	7.935	7.352	7.909	5.954	7.507	6.804	7.72	7.852	7.74	6.906	6.958
	D90 (f):	8.638	8.472	8.914	6.634	7.079	4.598	2.79	7.509	3.696	9.591	9.618	8.378	5.326	6.034	6.74	5.127	3.284	8.852	9.132	8.237	3.902	3.145	3.285	3.406	9.067	9.113	8.907	3.323	4.9	5.14	8.484	9.869	9.464	10.34	10.04	10.32	10.26	10.26	9.808	10.15	9.223	10.1	9.628	10.11	10.24	10.19	9.845	9.837
	(D90 / D10) (f):	7.57	13.18	7.901	6.976	7.309	3.733	2.396	6.708	7.823	4.085	3.042	8.784	10.5	9.056	25.3	6.804	7.736	6.298	5.324	7.432	5.218	4.92	3.304	2.412	4.724	4.523	4.59	6.368	2.44	2.851	3.492	3.379	3.131	1.774	1.873	1.92	1.861	1.876	2.793	1.8	3.23	2.113	3.396	1.813	1.829	1.92	2.079	2.05
	(D90 - D10) (f):	7.497	7.829	7.785	5.683	6.111	3.366	1.626	6.389	3.224	7.243	6.456	7.424	4.819	5.368	6.474	4.374	2.86	7.447	7.417	7.129	3.154	2.506	2.291	1.994	7.147	7.098	6.966	2.801	2.892	3.337	6.054	6.949	6.441	4.509	4.677	4.942	4.749	4.79	6.296	4.513	6.367	5.317	6.793	4.534	4.641	4.884	5.109	5.038
	(D75 / D25) (f):	2.797	3.41	3.155	1.775	1.796	1.561	1.53	1.718	2.035	1.743	1.616	3.534	2.123	1.996	2.668	1.927	2.055	2.72	2.351	3.436	1.971	2.034	1.693	1.463	2.67	2.675	2.688	2.183	1.464	1.56	1.931	2.033	1.645	1.324	1.355	1.369	1.368	1.373	1.452	1.354	1.783	1.467	1.65	1.355	1.377	1.415	1.501	1.486
	(D75 - D25) (f):	3.134	3.608	4.003	1.216	1.251	0.918	0.805	1.169	1.27	3.429	3.079	4.449	1.401	1.363	1.788	1.237	1.23	4.603	4.283	4.365	1.342	1.283	1.114	0.904	4.547	4.614	4.416	1.392	1.158	1.335	2.784	3.805	3.17	2.304	2.342	2.516	2.476	2.502	2.68	2.388	3.371	2.835	3.244	2.351	2.508	2.667	2.818	2.765
	% SAND:	0.718	0.718	0.669	0.837	0.825	0.891	0.949	0.833	0.907	0.191	0.139	0.598	0.858	0.85	0.816	0.876	0.918	0.328	0.305	0.586	0.904	0.949	0.947	0.939	0.402	0.388	0.454	0.938	0.821	0.8	0.537	0.321	0.164	0.018	0.031	0.039	0.027	0.03	0.117	0.018	0.21	0.052	0.17	0.012	0.003	0.02	0.037	0.032
	% MUD:	0.282	0.282	0.331	0.163	0.175	0.109	0.051	0.167	0.093	0.809	0.861	0.402	0.142	0.15	0.184	0.124	0.082	0.672	0.695	0.414	0.096	0.051	0.053	0.061	0.598	0.612	0.546	0.062	0.179	0.2	0.463	0.679	0.836	0.982	0.969	0.961	0.973	0.97	0.883	0.982	0.79	0.948	0.83	0.988	0.997	0.98	0.963	0.968
	% V COARSE SAND:	0.018	0.036	0.018	0.017	0.02	0.001	0.001	0.005	0.042	0	0	0.013	0.048	0.036	0.062	0.018	0.051	0	0	0	0.014	0.019	0.009	0.003	0	0	0	0.03	0	0.007	0	0	0	0	0	0	0	0	0	0	0	0	0	0	0	0	0	0
	% COARSE SAND:	0.061	0.113	0.067	0.09	0.085	0.05	0.057	0.072	0.148	0.011	0.009	0.094	0.137	0.119	0.171	0.134	0.152	0.047	0.032	0.079	0.136	0.161	0.092	0.038	0.02	0.014	0.015	0.169	0.008	0.025	0.003	0.001	0.007	0	0	0	0	0	0	0	0.009	0	0.011	0	0	0	0	0
	% MEDIUM SAND:	0.27	0.254	0.214	0.326	0.331	0.406	0.499	0.344	0.35	0.062	0.037	0.21	0.35	0.339	0.304	0.373	0.38	0.131	0.098	0.222	0.322	0.352	0.3	0.231	0.092	0.084	0.095	0.342	0.09	0.104	0.035	0.01	0.037	0	0	0	0	0	0.024	0	0.038	0.002	0.04	0	0	0	0	0
	% FINE SAND:	0.312	0.267	0.303	0.354	0.342	0.395	0.369	0.365	0.32	0.067	0.047	0.215	0.268	0.301	0.228	0.306	0.296	0.098	0.107	0.213	0.344	0.346	0.444	0.537	0.188	0.197	0.226	0.315	0.398	0.384	0.214	0.103	0.054	0.006	0.01	0.016	0.012	0.01	0.058	0.006	0.065	0.019	0.061	0.003	0	0.005	0.006	0.006
	% V FINE SAND:	0.057	0.048	0.067	0.049	0.048	0.039	0.024	0.047	0.047	0.05	0.046	0.067	0.056	0.055	0.051	0.046	0.039	0.053	0.068	0.072	0.087	0.07	0.103	0.13	0.103	0.093	0.117	0.082	0.324	0.281	0.285	0.207	0.065	0.011	0.022	0.023	0.016	0.02	0.035	0.013	0.098	0.031	0.059	0.009	0.003	0.015	0.031	0.026
	% V COARSE SILT:	0.037	0.029	0.043	0.026	0.028	0.015	0.005	0.019	0.018	0.106	0.112	0.066	0.033	0.026	0.034	0.022	0.014	0.1	0.11	0.07	0.031	0.017	0.021	0.027	0.104	0.099	0.097	0.022	0.084	0.093	0.153	0.192	0.096	0.024	0.043	0.038	0.035	0.034	0.043	0.032	0.141	0.068	0.081	0.036	0.044	0.053	0.1	0.095
	% COARSE SILT:	0.041	0.031	0.043	0.023	0.023	0.014	0.005	0.017	0.015	0.136	0.153	0.071	0.025	0.023	0.03	0.019	0.012	0.144	0.145	0.081	0.019	0.008	0.009	0.011	0.11	0.111	0.101	0.011	0.028	0.035	0.074	0.116	0.135	0.073	0.092	0.079	0.089	0.092	0.099	0.092	0.156	0.121	0.122	0.105	0.103	0.114	0.188	0.186
	% MEDIUM SILT:	0.042	0.041	0.044	0.024	0.022	0.016	0.005	0.018	0.014	0.153	0.17	0.072	0.019	0.023	0.027	0.019	0.012	0.14	0.131	0.078	0.014	0.006	0.006	0.006	0.105	0.11	0.095	0.008	0.016	0.02	0.06	0.081	0.167	0.117	0.163	0.124	0.148	0.143	0.166	0.155	0.148	0.161	0.162	0.176	0.164	0.162	0.193	0.195
	% FINE SILT:	0.042	0.057	0.056	0.025	0.027	0.018	0.008	0.027	0.015	0.158	0.166	0.071	0.018	0.024	0.027	0.02	0.013	0.12	0.121	0.071	0.011	0.006	0.005	0.004	0.102	0.108	0.092	0.006	0.015	0.016	0.056	0.081	0.176	0.215	0.234	0.208	0.217	0.214	0.215	0.223	0.134	0.196	0.179	0.236	0.217	0.204	0.17	0.175
	% V FINE SILT:	0.032	0.045	0.048	0.021	0.023	0.017	0.007	0.03	0.011	0.11	0.112	0.049	0.015	0.019	0.022	0.015	0.01	0.077	0.08	0.047	0.008	0.004	0.004	0.004	0.073	0.077	0.067	0.005	0.011	0.013	0.038	0.062	0.123	0.223	0.197	0.202	0.198	0.198	0.169	0.205	0.094	0.167	0.129	0.19	0.191	0.181	0.13	0.134
	% CLAY:	0.089	0.079	0.096	0.046	0.052	0.029	0.02	0.056	0.019	0.146	0.148	0.072	0.032	0.034	0.043	0.03	0.02	0.091	0.108	0.066	0.014	0.01	0.009	0.009	0.104	0.107	0.095	0.009	0.026	0.024	0.083	0.148	0.14	0.33	0.24	0.309	0.286	0.287	0.192	0.275	0.116	0.236	0.156	0.245	0.278	0.265	0.183	0.183
[truncated: 86 more columns]

[truncated: 3 more sheets: 8. SULFIDES, 9. SALINITY, 10. POREWATER NUTRIENTS]
